# Supplementary material for: Physiological Analysis and Proteome Quantification of Alligator Weed Stems in Response to Potassium Deficiency Stress
Source: Int J Mol Sci. 2019 Jan 8;20(1):221. doi: 10.3390/ijms20010221 (PMC6337362; doi:10.3390/ijms20010221)
Supplement: Supplementary file 1 [file ijms-20-00221-s001.zip]

Archive with 4 entries (3 files):
- ijms-398055 supplementary/
- ijms-398055 supplementary/Table S1  296 DEPs information.xlsx
- ijms-398055 supplementary/Table S2  Interaction protein information.xls
- ijms-398055 supplementary/Table S3 Primers sequence.xlsx
