# Supplementary material for: Physiological Analysis and Proteome Quantification of Alligator Weed Stems in Response to Potassium Deficiency Stress
Source: Int J Mol Sci. 2019 Jan 8;20(1):221. doi: 10.3390/ijms20010221 (PMC6337362; doi:10.3390/ijms20010221)
Supplement: Supplementary file 1 [file ijms-20-00221-s001.zip › ijms-398055 supplementary/Table S1 296 DEPs information.xlsx]

## Sheet: 296 DEPs information
Protein accession	Protein description	LK/CK Ratio	Regulated Type	LK/CK P value	MW [kDa]	CK-1	LK-1	CK-2	LK-2	CK-3	LK-3	Subcellular localization	Biological Process	Cellular Component	Molecular Function	KEGG KO No.	KEGG Gene	KEGG pathway	IPR ID	Domain description
Gene.10143::CL2995.Contig3_Mix::g.10143::m.10143	ABC transporter F family member 5 OS=Arabidopsis thaliana GN=ABCF5 PE=2 SV=1	1.34	Up	0.0425	81.659	0.747	0.808	0.741	1.044	0.619	0.971	nucleus			GO:0005524 ATP binding; GO:1901265 nucleoside phosphate binding; GO:0001882 nucleoside binding; GO:0043167 ion binding; GO:0016817 hydrolase activity, acting on acid anhydrides; GO:0016787 hydrolase activity; GO:0000166 nucleotide binding; GO:0017111 nucleoside-triphosphatase activity; GO:0016887 ATPase activity; GO:0097159 organic cyclic compound binding; GO:1901363 heterocyclic compound binding…				IPR003593; IPR032781; IPR003439; IPR027417;	AAA+ ATPase domain; ABC-transporter extension domain; ABC transporter-like; P-loop containing nucleoside triphosphate hydrolase;
Gene.1036::CL271.Contig2_Mix::g.1036::m.1036	Protein SIEVE ELEMENT OCCLUSION B OS=Arabidopsis thaliana GN=SEOB PE=1 SV=1	1.291	Up	0.00456	12.412	1.015	1.343	1.051	1.324			cytoplasm							IPR027944;	Sieve element occlusion, C-terminal;
Gene.10758::CL3204.Contig3_Mix::g.10758::m.10758	Coatomer subunit gamma-2 OS=Oryza sativa subsp. japonica GN=Os07g0201100 PE=2 SV=1	1.201	Up	0.0158	99.115	1.089	1.208	0.983	1.171	0.927	1.224	cytoplasm	GO:0045184 establishment of protein localization; GO:0006810 transport; GO:0046907 intracellular transport; GO:0070727 cellular macromolecule localization; GO:0051649 establishment of localization in cell; GO:0016192 vesicle-mediated transport; GO:0006886 intracellular protein transport; GO:0071702 organic substance transport; GO:0008104 protein localization; GO:0033036 macromolecule localization…	GO:0016020 membrane; GO:0031410 cytoplasmic vesicle; GO:0031090 organelle membrane; GO:0098796 membrane protein complex; GO:0030137 COPI-coated vesicle; GO:0031982 vesicle; GO:0030660 Golgi-associated vesicle membrane; GO:0005737 cytoplasm; GO:0044433 cytoplasmic vesicle part; GO:0032991 macromolecular complex; GO:0044424 intracellular part; GO:0030120 vesicle coat; GO:0030663 COPI-coated vesicle…	GO:0005198 structural molecule activity; GO:0005488 binding;	K17267			IPR013040; IPR011989; IPR002553; IPR016024; IPR032154; IPR009028; IPR015873; IPR013041;	Coatomer, gamma subunit, appendage, Ig-like subdomain; Armadillo-like helical; Clathrin/coatomer adaptor, adaptin-like, N-terminal; Armadillo-type fold; Coatomer subunit gamma, C-terminal; Coatomer/calthrin adaptor appendage, C-terminal subdomain; Clathrin alpha-adaptin/coatomer adaptor, appendage, C-terminal subdomain; Coatomer/clathrin adaptor appendage, Ig-like subdomain;
Gene.10862::CL3252.Contig1_Mix::g.10862::m.10862	Acyl-CoA-binding protein OS=Gossypium hirsutum PE=3 SV=1	0.614	Down	0.0262	14.902	1.365	1.07	1.289	0.871	1.428	0.564	mitochondria			GO:0000062 fatty-acyl-CoA binding; GO:0005488 binding; GO:0043167 ion binding; GO:0043168 anion binding; GO:0048037 cofactor binding; GO:1901681 sulfur compound binding; GO:0050662 coenzyme binding;	K08762			IPR000582; IPR014352;	Acyl-CoA-binding protein, ACBP; FERM/acyl-CoA-binding protein, 3-helical bundle;
Gene.11028::CL3300.Contig2_Mix::g.11028::m.11028	Probable receptor-like protein kinase At5g18500 OS=Arabidopsis thaliana GN=At5g18500 PE=2 SV=1	1.234	Up	0.00636	56.682	1.168	1.35	1.07	1.366	1.16	1.476	chloroplast	GO:0016310 phosphorylation; GO:0044267 cellular protein metabolic process; GO:0044238 primary metabolic process; GO:0044237 cellular metabolic process; GO:0006796 phosphate-containing compound metabolic process; GO:0071704 organic substance metabolic process; GO:0008152 metabolic process; GO:0006468 protein phosphorylation; GO:0006793 phosphorus metabolic process; GO:0044260 cellular macromolecul…		GO:0005524 ATP binding; GO:1901265 nucleoside phosphate binding; GO:0016773 phosphotransferase activity, alcohol group as acceptor; GO:0001882 nucleoside binding; GO:0043167 ion binding; GO:0004672 protein kinase activity; GO:0000166 nucleotide binding; GO:0097159 organic cyclic compound binding; GO:1901363 heterocyclic compound binding; GO:0032549 ribonucleoside binding; GO:0097367 carbohydrate …				IPR000719; IPR011009;	Protein kinase domain; Protein kinase-like domain;
Gene.11036::CL3302.Contig1_Mix::g.11036::m.11036	Uncharacterized protein	1.234	Up	0.0307	43.18	1.09	1.319			1.013	1.276	chloroplast			GO:0016787 hydrolase activity; GO:0042578 phosphoric ester hydrolase activity; GO:0003824 catalytic activity; GO:0008252 nucleotidase activity; GO:0016791 phosphatase activity; GO:0016788 hydrolase activity, acting on ester bonds;	K03787	surE; 5'-nucleotidase [EC:3.1.3.5]	ath00240 Pyrimidine metabolism - Arabidopsis thaliana (thale cress); ath00760 Nicotinate and nicotinamide metabolism - Arabidopsis thaliana (thale cress); ath00230 Purine metabolism - Arabidopsis thaliana (thale cress); ath01100 Metabolic pathways - Arabidopsis thaliana (thale cress); ath01110 Biosynthesis of secondary metabolites - Arabidopsis thaliana (thale cress);	IPR002828;	Survival protein SurE-like phosphatase/nucleotidase;
Gene.11125::CL3331.Contig2_Mix::g.11125::m.11125	Expansin-A2 OS=Oryza sativa subsp. japonica GN=EXPA2 PE=2 SV=2	1.263	Up	0.000295	27.057	0.869	1.066	0.841	1.066	0.863	1.117	extracellular	GO:0071554 cell wall organization or biogenesis; GO:0009664 plant-type cell wall organization; GO:0016043 cellular component organization; GO:0071555 cell wall organization; GO:0045229 external encapsulating structure organization; GO:0009987 cellular process; GO:0071669 plant-type cell wall organization or biogenesis; GO:0071840 cellular component organization or biogenesis;	GO:0005576 extracellular region;					IPR009009; IPR007112; IPR007117;	RlpA-like protein, double-psi beta-barrel domain; Expansin/pollen allergen, DPBB domain; Expansin, cellulose-binding-like domain;
Gene.11145::CL3338.Contig2_Mix::g.11145::m.11145	"Beta-fructofuranosidase, soluble isoenzyme I OS=Daucus carota GN=INV*DC4 PE=1 SV=2"	0.782	Down	0.000541	51.873	1.553	1.253	1.663	1.28	1.601	1.232	chloroplast	GO:0008152 metabolic process; GO:0005975 carbohydrate metabolic process; GO:0044238 primary metabolic process; GO:0071704 organic substance metabolic process;		GO:0004553 hydrolase activity, hydrolyzing O-glycosyl compounds; GO:0016787 hydrolase activity; GO:0003824 catalytic activity; GO:0016798 hydrolase activity, acting on glycosyl bonds;				IPR023296; IPR013148;	Glycosyl hydrolase, five-bladed beta-propellor domain; Glycosyl hydrolase family 32, N-terminal;
Gene.11147::CL3338.Contig4_Mix::g.11147::m.11147	"Beta-fructofuranosidase, soluble isoenzyme I OS=Daucus carota GN=INV*DC4 PE=1 SV=2"	1.22	Up	0.00224	57.471	1.035	1.275	0.964	1.213	1.026	1.202	vacuolar membrane	GO:0008152 metabolic process; GO:0005975 carbohydrate metabolic process; GO:0044238 primary metabolic process; GO:0071704 organic substance metabolic process;		GO:0004553 hydrolase activity, hydrolyzing O-glycosyl compounds; GO:0016787 hydrolase activity; GO:0003824 catalytic activity; GO:0016798 hydrolase activity, acting on glycosyl bonds;				IPR023296; IPR013148; IPR013189; IPR013320;	Glycosyl hydrolase, five-bladed beta-propellor domain; Glycosyl hydrolase family 32, N-terminal; Glycosyl hydrolase family 32, C-terminal; Concanavalin A-like lectin/glucanase domain;
Gene.11277::CL3373.Contig1_Mix::g.11277::m.11277	2-alkenal reductase (NADP(+)-dependent) OS=Nicotiana tabacum GN=DBR PE=1 SV=1	0.703	Down	0.000959	41.772	1.247	0.938	1.327	0.949	1.292	0.832	chloroplast	GO:0044699 single-organism process; GO:0008152 metabolic process; GO:0055114 oxidation-reduction process; GO:0044710 single-organism metabolic process;		GO:0003824 catalytic activity; GO:0016491 oxidoreductase activity;	K08070			IPR011032; IPR020843; IPR016040; IPR013149;	GroES-like; Polyketide synthase, enoylreductase domain; NAD(P)-binding domain; Alcohol dehydrogenase, C-terminal;
Gene.11349::CL3396.Contig1_Mix::g.11349::m.11349	"Thioredoxin M4, chloroplastic OS=Arabidopsis thaliana GN=At3g15360 PE=2 SV=2"	0.714	Down	0.0037	19.243	1.388	1.143	1.499	1.043	1.489	0.94	chloroplast	GO:0050794 regulation of cellular process; GO:0065008 regulation of biological quality; GO:0045454 cell redox homeostasis; GO:0044281 small molecule metabolic process; GO:0044763 single-organism cellular process; GO:0019725 cellular homeostasis; GO:0018904 ether metabolic process; GO:0044699 single-organism process; GO:0071704 organic substance metabolic process; GO:0042592 homeostatic process; G…		GO:0015035 protein disulfide oxidoreductase activity; GO:0016667 oxidoreductase activity, acting on a sulfur group of donors; GO:0015036 disulfide oxidoreductase activity; GO:0003824 catalytic activity; GO:0016491 oxidoreductase activity;	K03671			IPR012336; IPR013766;	Thioredoxin-like fold; Thioredoxin domain;
Gene.11391::CL3413.Contig3_Mix::g.11391::m.11391	V-type proton ATPase subunit G OS=Citrus limon GN=VATG PE=3 SV=1	0.696	Down	0.0448	12.324	1.115	0.943	1.109	0.908	1.377	0.656	chloroplast	GO:0006810 transport; GO:1902578 single-organism localization; GO:0006812 cation transport; GO:0006811 ion transport; GO:0044699 single-organism process; GO:0051179 localization; GO:0015672 monovalent inorganic cation transport; GO:0006818 hydrogen transport; GO:0015992 proton transport; GO:0044765 single-organism transport; GO:0051234 establishment of localization;	GO:0016020 membrane; GO:0043229 intracellular organelle; GO:0098588 bounding membrane of organelle; GO:0031090 organelle membrane; GO:0098796 membrane protein complex; GO:0005737 cytoplasm; GO:0044446 intracellular organelle part; GO:0032991 macromolecular complex; GO:0044424 intracellular part; GO:0033176 proton-transporting V-type ATPase complex; GO:0005623 cell; GO:0044422 organelle part; GO:0…	GO:0022804 active transmembrane transporter activity; GO:0003824 catalytic activity; GO:0016817 hydrolase activity, acting on acid anhydrides; GO:0016820 hydrolase activity, acting on acid anhydrides, catalyzing transmembrane movement of substances; GO:0016787 hydrolase activity; GO:0005215 transporter activity; GO:0022857 transmembrane transporter activity;	K02152	ATPeV1G; V-type H+-transporting ATPase subunit G	ath00190 Oxidative phosphorylation - Arabidopsis thaliana (thale cress); ath01100 Metabolic pathways - Arabidopsis thaliana (thale cress); ath04145 Phagosome - Arabidopsis thaliana (thale cress);
Gene.11659::CL3491.Contig3_Mix::g.11659::m.11659	Delta(24)-sterol reductase OS=Pisum sativum GN=DIM PE=1 SV=1	1.281	Up	0.0267	65.591	1.212	1.422	1.269	1.553	1.218	1.764	cytoplasm	GO:0044699 single-organism process; GO:0008152 metabolic process; GO:0055114 oxidation-reduction process; GO:0044710 single-organism metabolic process;		GO:0097159 organic cyclic compound binding; GO:1901363 heterocyclic compound binding; GO:0016614 oxidoreductase activity, acting on CH-OH group of donors; GO:1901265 nucleoside phosphate binding; GO:0050660 flavin adenine dinucleotide binding; GO:0003824 catalytic activity; GO:0005488 binding; GO:0043167 ion binding; GO:0043168 anion binding; GO:0000166 nucleotide binding; GO:0048037 cofactor bin…	K09828	DHCR24; Delta24-sterol reductase [EC:1.3.1.72 1.3.1.-]	ath00100 Steroid biosynthesis - Arabidopsis thaliana (thale cress); ath01100 Metabolic pathways - Arabidopsis thaliana (thale cress); ath01110 Biosynthesis of secondary metabolites - Arabidopsis thaliana (thale cress);	IPR016166; IPR016169; IPR006094;	FAD-binding, type 2; CO dehydrogenase flavoprotein-like, FAD-binding, subdomain 2; FAD linked oxidase, N-terminal;
Gene.11683::CL3500.Contig2_Mix::g.11683::m.11683	ABC transporter F family member 4 OS=Arabidopsis thaliana GN=ABCF4 PE=2 SV=1	1.249	Up	0.0222	80.078	0.887	0.97	0.828	1.007	0.723	1.067	cytoplasm			GO:0005524 ATP binding; GO:1901265 nucleoside phosphate binding; GO:0001882 nucleoside binding; GO:0043167 ion binding; GO:0016817 hydrolase activity, acting on acid anhydrides; GO:0016787 hydrolase activity; GO:0000166 nucleotide binding; GO:0017111 nucleoside-triphosphatase activity; GO:0016887 ATPase activity; GO:0097159 organic cyclic compound binding; GO:1901363 heterocyclic compound binding…	K06184			IPR003593; IPR003439; IPR027417;	AAA+ ATPase domain; ABC transporter-like; P-loop containing nucleoside triphosphate hydrolase;
Gene.11775::CL3534.Contig4_Mix::g.11775::m.11775	Embryo-specific protein ATS3A OS=Arabidopsis thaliana GN=ATS3A PE=1 SV=1	0.719	Down	0.00894	11.223	1.243	0.911			1.212	0.853	chloroplast
Gene.11952::CL3594.Contig3_Mix::g.11952::m.11952	3-ketoacyl-CoA synthase 10 OS=Arabidopsis thaliana GN=FDH PE=1 SV=2	1.209	Up	0.0044	61.12	1.364	1.626	1.279	1.527	1.245	1.546	plasma membrane	GO:0044711 single-organism biosynthetic process; GO:0016053 organic acid biosynthetic process; GO:0044281 small molecule metabolic process; GO:0044763 single-organism cellular process; GO:0044699 single-organism process; GO:0044255 cellular lipid metabolic process; GO:0009058 biosynthetic process; GO:0006631 fatty acid metabolic process; GO:0044238 primary metabolic process; GO:0044237 cellular m…	GO:0016020 membrane;	GO:0016746 transferase activity, transferring acyl groups; GO:0016747 transferase activity, transferring acyl groups other than amino-acyl groups; GO:0003824 catalytic activity; GO:0016740 transferase activity;	K15397	KCS; 3-ketoacyl-CoA synthase [EC:2.3.1.199]	ath00062 Fatty acid elongation - Arabidopsis thaliana (thale cress); ath04626 Plant-pathogen interaction - Arabidopsis thaliana (thale cress); ath01110 Biosynthesis of secondary metabolites - Arabidopsis thaliana (thale cress);	IPR016039; IPR013747; IPR013601;	Thiolase-like; 3-Oxoacyl-[acyl-carrier-protein (ACP)] synthase III, C-terminal; FAE1/Type III polyketide synthase-like protein;
Gene.12183::CL3671.Contig2_Mix::g.12183::m.12183	Xyloglucan endotransglucosylase/hydrolase protein 22 OS=Arabidopsis thaliana GN=XTH22 PE=1 SV=1	1.272	Up	0.014	32.181	0.99	1.209	1.107	1.297	0.952	1.371	extracellular	GO:0044085 cellular component biogenesis; GO:0006073 cellular glucan metabolic process; GO:0044036 cell wall macromolecule metabolic process; GO:0044042 glucan metabolic process; GO:0005975 carbohydrate metabolic process; GO:0044238 primary metabolic process; GO:0044237 cellular metabolic process; GO:0010410 hemicellulose metabolic process; GO:0044264 cellular polysaccharide metabolic process; GO…	GO:0048046 apoplast; GO:0030312 external encapsulating structure; GO:0044464 cell part; GO:0071944 cell periphery; GO:0005618 cell wall; GO:0005623 cell; GO:0005576 extracellular region;	GO:0016762 xyloglucan:xyloglucosyl transferase activity; GO:0016758 transferase activity, transferring hexosyl groups; GO:0003824 catalytic activity; GO:0016798 hydrolase activity, acting on glycosyl bonds; GO:0004553 hydrolase activity, hydrolyzing O-glycosyl compounds; GO:0016757 transferase activity, transferring glycosyl groups; GO:0016787 hydrolase activity; GO:0016740 transferase activity;	K14504	TCH4; xyloglucan:xyloglucosyl transferase TCH4 [EC:2.4.1.207]	ath04075 Plant hormone signal transduction - Arabidopsis thaliana (thale cress);	IPR010713; IPR013320; IPR000757;	Xyloglucan endo-transglycosylase, C-terminal; Concanavalin A-like lectin/glucanase domain; Glycoside hydrolase family 16;
Gene.1247::CL346.Contig1_Mix::g.1247::m.1247	Syntaxin-61 OS=Arabidopsis thaliana GN=SYP61 PE=1 SV=1	0.671	Down	0.0248	28.025			1.414	1.034	1.449	0.887	Golgi apparatus	GO:0006810 transport; GO:0048193 Golgi vesicle transport; GO:0051179 localization; GO:0051234 establishment of localization; GO:0016192 vesicle-mediated transport;	GO:0016020 membrane;	GO:0005515 protein binding; GO:0005488 binding;	K08498			IPR000727; IPR010989; IPR015260;	Target SNARE coiled-coil homology domain; SNARE; Syntaxin 6, N-terminal;
Gene.12571::CL3801.Contig2_Mix::g.12571::m.12571	Probable pectinesterase/pectinesterase inhibitor 6 OS=Arabidopsis thaliana GN=PME6 PE=2 SV=1	1.558	Up	0.0231	60.645	0.948	1.503	0.82	1.456	0.834	1.095	chloroplast	GO:0071554 cell wall organization or biogenesis; GO:0016043 cellular component organization; GO:0071555 cell wall organization; GO:0045229 external encapsulating structure organization; GO:0009987 cellular process; GO:0071840 cellular component organization or biogenesis; GO:0042545 cell wall modification;	GO:0005618 cell wall; GO:0030312 external encapsulating structure; GO:0005623 cell; GO:0044464 cell part; GO:0071944 cell periphery;	GO:0016787 hydrolase activity; GO:0052689 carboxylic ester hydrolase activity; GO:0004857 enzyme inhibitor activity; GO:0098772 molecular function regulator; GO:0030234 enzyme regulator activity; GO:0003824 catalytic activity; GO:0030599 pectinesterase activity; GO:0016788 hydrolase activity, acting on ester bonds;				IPR011050; IPR000070; IPR006501; IPR012334;	Pectin lyase fold/virulence factor; Pectinesterase, catalytic; Pectinesterase inhibitor domain; Pectin lyase fold;
Gene.12686::CL3840.Contig2_Mix::g.12686::m.12686	GDSL esterase/lipase At5g45670 OS=Arabidopsis thaliana GN=At5g45670 PE=2 SV=1	1.266	Up	0.000402	40.11	1.083	1.325	1.025	1.298	1.002	1.315	extracellular			GO:0016787 hydrolase activity; GO:0003824 catalytic activity; GO:0016788 hydrolase activity, acting on ester bonds;				IPR001087; IPR013830;	GDSL lipase/esterase; SGNH hydrolase-type esterase domain;
Gene.13427::CL4089.Contig1_Mix::g.13427::m.13427	3-ketoacyl-CoA synthase 19 OS=Arabidopsis thaliana GN=KCS19 PE=2 SV=1	1.249	Up	0.0415	52.221	1.205	1.515	1.138	1.412			chloroplast	GO:0044711 single-organism biosynthetic process; GO:0016053 organic acid biosynthetic process; GO:0044281 small molecule metabolic process; GO:0044763 single-organism cellular process; GO:0044699 single-organism process; GO:0044255 cellular lipid metabolic process; GO:0009058 biosynthetic process; GO:0006631 fatty acid metabolic process; GO:0044238 primary metabolic process; GO:0044237 cellular m…	GO:0016020 membrane;	GO:0016746 transferase activity, transferring acyl groups; GO:0016747 transferase activity, transferring acyl groups other than amino-acyl groups; GO:0003824 catalytic activity; GO:0016740 transferase activity;	K15397	KCS; 3-ketoacyl-CoA synthase [EC:2.3.1.199]	ath00062 Fatty acid elongation - Arabidopsis thaliana (thale cress); ath04626 Plant-pathogen interaction - Arabidopsis thaliana (thale cress); ath01110 Biosynthesis of secondary metabolites - Arabidopsis thaliana (thale cress);	IPR016039; IPR013747; IPR013601;	Thiolase-like; 3-Oxoacyl-[acyl-carrier-protein (ACP)] synthase III, C-terminal; FAE1/Type III polyketide synthase-like protein;
Gene.13673::CL4171.Contig1_Mix::g.13673::m.13673	Glutamine synthetase nodule isozyme OS=Vigna aconitifolia PE=2 SV=1	0.695	Down	0.00248	39.117	1.11	0.729	1.175	0.797	1.018	0.768	cytoplasm	GO:0009064 glutamine family amino acid metabolic process; GO:0008652 cellular amino acid biosynthetic process; GO:0006542 glutamine biosynthetic process; GO:0016053 organic acid biosynthetic process; GO:0044711 single-organism biosynthetic process; GO:0044281 small molecule metabolic process; GO:0006541 glutamine metabolic process; GO:0044763 single-organism cellular process; GO:0044699 single-or…		GO:0016879 ligase activity, forming carbon-nitrogen bonds; GO:0016211 ammonia ligase activity; GO:0004356 glutamate-ammonia ligase activity; GO:0016880 acid-ammonia (or amide) ligase activity; GO:0003824 catalytic activity; GO:0016874 ligase activity;	K01915	glnA; glutamine synthetase [EC:6.3.1.2]	ath00250 Alanine, aspartate and glutamate metabolism - Arabidopsis thaliana (thale cress); ath01230 Biosynthesis of amino acids - Arabidopsis thaliana (thale cress); ath00220 Arginine biosynthesis - Arabidopsis thaliana (thale cress); ath00910 Nitrogen metabolism - Arabidopsis thaliana (thale cress); ath01100 Metabolic pathways - Arabidopsis thaliana (thale cress); ath00630 Glyoxylate and dicarbo…	IPR008146; IPR008147; IPR014746;	Glutamine synthetase, catalytic domain; Glutamine synthetase, beta-Grasp domain; Glutamine synthetase/guanido kinase, catalytic domain;
Gene.1374::CL377.Contig3_Mix::g.1374::m.1374	Uncharacterized protein	1.268	Up	0.0158	52.082	0.724	0.956			0.75	0.913	chloroplast							IPR027417; IPR003495; IPR011629;	P-loop containing nucleoside triphosphate hydrolase; CobW/HypB/UreG, nucleotide-binding domain; Cobalamin (vitamin B12) biosynthesis CobW-like, C-terminal;
Gene.14053::CL4304.Contig2_Mix::g.14053::m.14053	O-acyltransferase WSD1 OS=Arabidopsis thaliana GN=WSD1 PE=2 SV=1	1.304	Up	0.0434	39.608	1.175	1.646	1.238	1.501			cytoplasm	GO:0046486 glycerolipid metabolic process; GO:0044711 single-organism biosynthetic process; GO:0044763 single-organism cellular process; GO:0044699 single-organism process; GO:0044255 cellular lipid metabolic process; GO:0009058 biosynthetic process; GO:0044238 primary metabolic process; GO:0044237 cellular metabolic process; GO:1901576 organic substance biosynthetic process; GO:0044249 cellular …		GO:0016746 transferase activity, transferring acyl groups; GO:0004144 diacylglycerol O-acyltransferase activity; GO:0003824 catalytic activity; GO:0016740 transferase activity; GO:0016747 transferase activity, transferring acyl groups other than amino-acyl groups; GO:0016411 acylglycerol O-acyltransferase activity; GO:0008374 O-acyltransferase activity;				IPR009721; IPR004255;	O-acyltransferase WSD1, C-terminal; O-acyltransferase, WSD1, N-terminal;
Gene.14252::CL4376.Contig2_Mix::g.14252::m.14252	Chorismate mutase 2 OS=Arabidopsis thaliana GN=CM2 PE=1 SV=1	0.806	Down	0.0243	28.158	0.933	0.83	0.967	0.827	1.096	0.759	cytoplasm	GO:0043648 dicarboxylic acid metabolic process; GO:0016053 organic acid biosynthetic process; GO:0006725 cellular aromatic compound metabolic process; GO:0044699 single-organism process; GO:0009058 biosynthetic process; GO:1901566 organonitrogen compound biosynthetic process; GO:0044237 cellular metabolic process; GO:0071704 organic substance metabolic process; GO:0008152 metabolic process; GO:00…		GO:0004106 chorismate mutase activity; GO:0016853 isomerase activity; GO:0003824 catalytic activity; GO:0016866 intramolecular transferase activity;	K01850	E5.4.99.5; chorismate mutase [EC:5.4.99.5]	ath01230 Biosynthesis of amino acids - Arabidopsis thaliana (thale cress); ath00400 Phenylalanine, tyrosine and tryptophan biosynthesis - Arabidopsis thaliana (thale cress); ath01100 Metabolic pathways - Arabidopsis thaliana (thale cress); ath01110 Biosynthesis of secondary metabolites - Arabidopsis thaliana (thale cress);	IPR020822;	Chorismate mutase, type II;
Gene.14846::CL4574.Contig1_Mix::g.14846::m.14846	Protein NRT1/ PTR FAMILY 8.3 OS=Arabidopsis thaliana GN=NPF8.3 PE=1 SV=1	0.74	Down	0.0466	68.122	1.155	0.858			1.271	0.938	plasma membrane	GO:0006810 transport; GO:0006857 oligopeptide transport; GO:0071702 organic substance transport; GO:0051179 localization; GO:0042886 amide transport; GO:0015833 peptide transport; GO:0071705 nitrogen compound transport; GO:0051234 establishment of localization;	GO:0016020 membrane;	GO:0005215 transporter activity;	K14638			IPR020846;	Major facilitator superfamily domain;
Gene.14866::CL4577.Contig1_Mix::g.14866::m.14866	ABC transporter B family member 2 OS=Arabidopsis thaliana GN=ABCB2 PE=1 SV=3	1.206	Up	0.0108	137.5	1.243	1.392	1.093	1.37	1.084	1.364	plasma membrane	GO:0006810 transport; GO:0055085 transmembrane transport; GO:0051179 localization; GO:0051234 establishment of localization;	GO:0031224 intrinsic component of membrane; GO:0016020 membrane; GO:0016021 integral component of membrane; GO:0044425 membrane part;	GO:1901265 nucleoside phosphate binding; GO:0015399 primary active transmembrane transporter activity; GO:0016817 hydrolase activity, acting on acid anhydrides; GO:0016787 hydrolase activity; GO:0016887 ATPase activity; GO:0097159 organic cyclic compound binding; GO:1901363 heterocyclic compound binding; GO:0016462 pyrophosphatase activity; GO:0003824 catalytic activity; GO:0032553 ribonucleotide…	K05658	ABCB1; ATP-binding cassette, subfamily B (MDR/TAP), member 1 [EC:3.6.3.44]	ath02010 ABC transporters - Arabidopsis thaliana (thale cress);	IPR003593; IPR003439; IPR027417; IPR011527;	AAA+ ATPase domain; ABC transporter-like; P-loop containing nucleoside triphosphate hydrolase; ABC transporter type 1, transmembrane domain;
Gene.15180::CL4675.Contig2_Mix::g.15180::m.15180	Eukaryotic translation initiation factor 5 OS=Zea mays GN=EIF5 PE=2 SV=1	1.265	Up	0.0178	47.343	1.051	1.189	1.085	1.338	0.952	1.379	cytoplasm			GO:0005515 protein binding; GO:0005488 binding;				IPR003307; IPR016024; IPR016021;	W2 domain; Armadillo-type fold; MIF4G-like domain;
Gene.15238::CL4696.Contig2_Mix::g.15238::m.15238	Beta-amylase OS=Glycine max GN=BMY1 PE=1 SV=3	0.69	Down	0.0288	35.217	1.266	1.002	1.242	0.82	1.269	0.786	mitochondria	GO:1901575 organic substance catabolic process; GO:0008152 metabolic process; GO:0005976 polysaccharide metabolic process; GO:0009057 macromolecule catabolic process; GO:0043170 macromolecule metabolic process; GO:0000272 polysaccharide catabolic process; GO:0044238 primary metabolic process; GO:0005975 carbohydrate metabolic process; GO:0009056 catabolic process; GO:0016052 carbohydrate cataboli…		GO:0004553 hydrolase activity, hydrolyzing O-glycosyl compounds; GO:0016787 hydrolase activity; GO:0016160 amylase activity; GO:0016161 beta-amylase activity; GO:0003824 catalytic activity; GO:0016798 hydrolase activity, acting on glycosyl bonds;				IPR017853; IPR013781;	Glycoside hydrolase superfamily; Glycoside hydrolase, catalytic domain;
Gene.15326::CL4719.Contig2_Mix::g.15326::m.15326	ABC transporter B family member 19 OS=Arabidopsis thaliana GN=ABCB19 PE=1 SV=1	1.265	Up	0.00104	136.82	1.151	1.473	1.106	1.413	1.103	1.365	plasma membrane	GO:0006810 transport; GO:0055085 transmembrane transport; GO:0051179 localization; GO:0051234 establishment of localization;	GO:0031224 intrinsic component of membrane; GO:0016020 membrane; GO:0016021 integral component of membrane; GO:0044425 membrane part;	GO:1901265 nucleoside phosphate binding; GO:0015399 primary active transmembrane transporter activity; GO:0016817 hydrolase activity, acting on acid anhydrides; GO:0016787 hydrolase activity; GO:0016887 ATPase activity; GO:0097159 organic cyclic compound binding; GO:1901363 heterocyclic compound binding; GO:0016462 pyrophosphatase activity; GO:0003824 catalytic activity; GO:0032553 ribonucleotide…	K05658	ABCB1; ATP-binding cassette, subfamily B (MDR/TAP), member 1 [EC:3.6.3.44]	ath02010 ABC transporters - Arabidopsis thaliana (thale cress);	IPR003593; IPR003439; IPR027417; IPR011527;	AAA+ ATPase domain; ABC transporter-like; P-loop containing nucleoside triphosphate hydrolase; ABC transporter type 1, transmembrane domain;
Gene.15346::CL4726.Contig1_Mix::g.15346::m.15346	Beta-glucosidase 12 OS=Oryza sativa subsp. indica GN=BGLU12 PE=3 SV=1	1.344	Up	0.0032	60.037	1.062	1.487	0.989	1.443	1.171	1.401	extracellular	GO:0008152 metabolic process; GO:0005975 carbohydrate metabolic process; GO:0044238 primary metabolic process; GO:0071704 organic substance metabolic process;		GO:0004553 hydrolase activity, hydrolyzing O-glycosyl compounds; GO:0016787 hydrolase activity; GO:0003824 catalytic activity; GO:0016798 hydrolase activity, acting on glycosyl bonds;	K01188	E3.2.1.21; beta-glucosidase [EC:3.2.1.21]	ath01100 Metabolic pathways - Arabidopsis thaliana (thale cress); ath00460 Cyanoamino acid metabolism - Arabidopsis thaliana (thale cress); ath00500 Starch and sucrose metabolism - Arabidopsis thaliana (thale cress); ath00940 Phenylpropanoid biosynthesis - Arabidopsis thaliana (thale cress); ath01110 Biosynthesis of secondary metabolites - Arabidopsis thaliana (thale cress);	IPR017853; IPR013781;	Glycoside hydrolase superfamily; Glycoside hydrolase, catalytic domain;
Gene.15638::CL4848.Contig1_Mix::g.15638::m.15638	Probable inactive purple acid phosphatase 29 OS=Arabidopsis thaliana GN=PAP29 PE=2 SV=1	0.569	Down	0.00036	43.753	1.702	1.065	1.743	1.001	1.681	0.852	chloroplast			GO:0016787 hydrolase activity; GO:0003824 catalytic activity;				IPR029052; IPR004843;	Metallo-dependent phosphatase-like; Calcineurin-like phosphoesterase domain, ApaH type;
Gene.15679::CL4862.Contig1_Mix::g.15679::m.15679	Putative ripening-related protein 2 OS=Oryza sativa subsp. japonica GN=Os02g0637000 PE=3 SV=1	0.551	Down	0.000657	11.798	1.628	1.005	1.729	1.013	1.811	0.827	chloroplast							IPR009009;	RlpA-like protein, double-psi beta-barrel domain;
Gene.15694::CL4869.Contig2_Mix::g.15694::m.15694	60S ribosomal protein L3 OS=Oryza sativa subsp. japonica GN=RPL3 PE=2 SV=2	1.535	Up	0.0117	11.655	0.83	0.975	0.614	1.073	0.634	1.142	cytoplasm	GO:0006518 peptide metabolic process; GO:0043043 peptide biosynthetic process; GO:0044267 cellular protein metabolic process; GO:0006807 nitrogen compound metabolic process; GO:0009058 biosynthetic process; GO:0043603 cellular amide metabolic process; GO:0044238 primary metabolic process; GO:1901566 organonitrogen compound biosynthetic process; GO:1901576 organic substance biosynthetic process; G…	GO:0005840 ribosome; GO:0043226 organelle; GO:0043229 intracellular organelle; GO:0043232 intracellular non-membrane-bounded organelle; GO:0044464 cell part; GO:0005622 intracellular; GO:0005737 cytoplasm; GO:0032991 macromolecular complex; GO:0044424 intracellular part; GO:1990904 ribonucleoprotein complex; GO:0005623 cell; GO:0030529 intracellular ribonucleoprotein complex; GO:0044444 cytoplasm…	GO:0003735 structural constituent of ribosome; GO:0005198 structural molecule activity;				IPR009000;	Translation protein, beta-barrel domain;
Gene.15736::CL4887.Contig2_Mix::g.15736::m.15736	"Oxygen-evolving enhancer protein 3, chloroplastic OS=Spinacia oleracea GN=PSBQ PE=1 SV=1"	0.801	Down	0.0361	24.518	0.547	0.485	0.568	0.496	0.597	0.39	chloroplast	GO:0008152 metabolic process; GO:0044237 cellular metabolic process; GO:0009987 cellular process; GO:0015979 photosynthesis;	GO:0016020 membrane; GO:0009523 photosystem II; GO:0019898 extrinsic component of membrane; GO:0098796 membrane protein complex; GO:0009654 photosystem II oxygen evolving complex; GO:0042651 thylakoid membrane; GO:0032991 macromolecular complex; GO:0044424 intracellular part; GO:0005623 cell; GO:0034357 photosynthetic membrane; GO:0009521 photosystem; GO:1902494 catalytic complex; GO:0044425 memb…	GO:0043169 cation binding; GO:0046872 metal ion binding; GO:0005509 calcium ion binding; GO:0005488 binding; GO:0043167 ion binding;	K08901	psbQ; photosystem II oxygen-evolving enhancer protein 3	ath00195 Photosynthesis - Arabidopsis thaliana (thale cress); ath01100 Metabolic pathways - Arabidopsis thaliana (thale cress);	IPR023222;	PsbQ-like domain;
Gene.15738::CL4887.Contig6_Mix::g.15738::m.15738	"Oxygen-evolving enhancer protein 3, chloroplastic OS=Spinacia oleracea GN=PSBQ PE=1 SV=1"	0.719	Down	0.00974	25.072	0.887	0.756	0.945	0.686	1.027	0.614	chloroplast	GO:0008152 metabolic process; GO:0044237 cellular metabolic process; GO:0009987 cellular process; GO:0015979 photosynthesis;	GO:0016020 membrane; GO:0009523 photosystem II; GO:0019898 extrinsic component of membrane; GO:0098796 membrane protein complex; GO:0009654 photosystem II oxygen evolving complex; GO:0042651 thylakoid membrane; GO:0032991 macromolecular complex; GO:0044424 intracellular part; GO:0005623 cell; GO:0034357 photosynthetic membrane; GO:0009521 photosystem; GO:1902494 catalytic complex; GO:0044425 memb…	GO:0043169 cation binding; GO:0046872 metal ion binding; GO:0005509 calcium ion binding; GO:0005488 binding; GO:0043167 ion binding;	K08901	psbQ; photosystem II oxygen-evolving enhancer protein 3	ath00195 Photosynthesis - Arabidopsis thaliana (thale cress); ath01100 Metabolic pathways - Arabidopsis thaliana (thale cress);	IPR023222;	PsbQ-like domain;
Gene.15819::CL4925.Contig1_Mix::g.15819::m.15819	Probable polygalacturonase OS=Vitis vinifera GN=GSVIVT00026920001 PE=1 SV=1	0.73	Down	2.3e-05	55.784	1.59	1.138	1.588	1.14	1.536	1.163	chloroplast	GO:0008152 metabolic process; GO:0005975 carbohydrate metabolic process; GO:0044238 primary metabolic process; GO:0071704 organic substance metabolic process;		GO:0004553 hydrolase activity, hydrolyzing O-glycosyl compounds; GO:0016787 hydrolase activity; GO:0003824 catalytic activity; GO:0004650 polygalacturonase activity; GO:0016798 hydrolase activity, acting on glycosyl bonds;				IPR011050; IPR012334;	Pectin lyase fold/virulence factor; Pectin lyase fold;
Gene.15843::CL4937.Contig1_Mix::g.15843::m.15843	"Protochlorophyllide reductase, chloroplastic OS=Cucumis sativus GN=PORA PE=2 SV=1"	1.452	Up	0.000883	38.699	1.104	1.647	1.061	1.479	1.036	1.521	chloroplast	GO:0044699 single-organism process; GO:0008152 metabolic process; GO:0055114 oxidation-reduction process; GO:0044710 single-organism metabolic process;		GO:0016627 oxidoreductase activity, acting on the CH-CH group of donors; GO:0016628 oxidoreductase activity, acting on the CH-CH group of donors, NAD or NADP as acceptor; GO:0003824 catalytic activity; GO:0016630 protochlorophyllide reductase activity; GO:0016491 oxidoreductase activity;	K00218	por; protochlorophyllide reductase [EC:1.3.1.33]	ath00860 Porphyrin and chlorophyll metabolism - Arabidopsis thaliana (thale cress); ath01100 Metabolic pathways - Arabidopsis thaliana (thale cress); ath01110 Biosynthesis of secondary metabolites - Arabidopsis thaliana (thale cress);	IPR016040;	NAD(P)-binding domain;
Gene.15886::CL4954.Contig1_Mix::g.15886::m.15886	Uncharacterized acetyltransferase At3g50280 OS=Arabidopsis thaliana GN=At3g50280 PE=3 SV=1	0.819	Down	0.00468	49.35	1.168	0.996	1.213	0.917	1.113	0.95	cytoplasm			GO:0016746 transferase activity, transferring acyl groups; GO:0016747 transferase activity, transferring acyl groups other than amino-acyl groups; GO:0003824 catalytic activity; GO:0016740 transferase activity;				IPR023213;	Chloramphenicol acetyltransferase-like domain;
Gene.16011::CL5006.Contig1_Mix::g.16011::m.16011	Jasmonate-induced protein homolog OS=Atriplex canescens PE=2 SV=1	0.824	Down	0.00898	19.595	0.926	0.717	0.82	0.724	0.901	0.74	chloroplast
Gene.16016::CL5008.Contig2_Mix::g.16016::m.16016	Uncharacterized protein	1.284	Up	0.0151	37.06	0.689	0.775	0.627	0.805	0.618	0.904	chloroplast	GO:0006457 protein folding; GO:0009987 cellular process;		GO:1901265 nucleoside phosphate binding; GO:0051087 chaperone binding; GO:0060589 nucleoside-triphosphatase regulator activity; GO:0046983 protein dimerization activity; GO:0005515 protein binding; GO:0000166 nucleotide binding; GO:0098772 molecular function regulator; GO:1901363 heterocyclic compound binding; GO:0097159 organic cyclic compound binding; GO:0042802 identical protein binding; GO:00…	K03687			IPR013805; IPR009012;	GrpE nucleotide exchange factor, coiled-coil; GrpE nucleotide exchange factor, head;
Gene.16020::CL5010.Contig2_Mix::g.16020::m.16020	"Glyceraldehyde-3-phosphate dehydrogenase 2, cytosolic OS=Oryza sativa subsp. japonica GN=GAPC2 PE=1 SV=1"	0.638	Down	0.00214	37.079			1.563	0.972	1.515	0.991	cytoplasm	GO:0006006 glucose metabolic process; GO:0044723 single-organism carbohydrate metabolic process; GO:0008152 metabolic process; GO:0055114 oxidation-reduction process; GO:0044710 single-organism metabolic process; GO:0044281 small molecule metabolic process; GO:0005996 monosaccharide metabolic process; GO:0044699 single-organism process; GO:0044238 primary metabolic process; GO:0005975 carbohydrat…		GO:0016620 oxidoreductase activity, acting on the aldehyde or oxo group of donors, NAD or NADP as acceptor; GO:0097159 organic cyclic compound binding; GO:1901363 heterocyclic compound binding; GO:1901265 nucleoside phosphate binding; GO:0051287 NAD binding; GO:0003824 catalytic activity; GO:0005488 binding; GO:0016903 oxidoreductase activity, acting on the aldehyde or oxo group of donors; GO:005…	K00134	GAPDH; glyceraldehyde 3-phosphate dehydrogenase [EC:1.2.1.12]	ath01230 Biosynthesis of amino acids - Arabidopsis thaliana (thale cress); ath01200 Carbon metabolism - Arabidopsis thaliana (thale cress); ath01100 Metabolic pathways - Arabidopsis thaliana (thale cress); ath00710 Carbon fixation in photosynthetic organisms - Arabidopsis thaliana (thale cress); ath00010 Glycolysis / Gluconeogenesis - Arabidopsis thaliana (thale cress); ath01110 Biosynthesis of s…	IPR020829; IPR016040; IPR020828;	Glyceraldehyde 3-phosphate dehydrogenase, catalytic domain; NAD(P)-binding domain; Glyceraldehyde 3-phosphate dehydrogenase, NAD(P) binding domain;
Gene.1612::CL444.Contig1_Mix::g.1612::m.1612	Peroxidase 12 OS=Arabidopsis thaliana GN=PER12 PE=1 SV=1	0.798	Down	0.00202	37.942	1.435	1.128	1.367	1.077	1.314	1.078	chloroplast	GO:0008152 metabolic process; GO:0042743 hydrogen peroxide metabolic process; GO:0006950 response to stress; GO:0072593 reactive oxygen species metabolic process; GO:0055114 oxidation-reduction process; GO:0044710 single-organism metabolic process; GO:0006979 response to oxidative stress; GO:0044699 single-organism process; GO:0044248 cellular catabolic process; GO:0050896 response to stimulus; G…		GO:0097159 organic cyclic compound binding; GO:1901363 heterocyclic compound binding; GO:0020037 heme binding; GO:0003824 catalytic activity; GO:0005488 binding; GO:0016209 antioxidant activity; GO:0004601 peroxidase activity; GO:0046906 tetrapyrrole binding; GO:0016491 oxidoreductase activity; GO:0016684 oxidoreductase activity, acting on peroxide as acceptor;	K00430	E1.11.1.7; peroxidase [EC:1.11.1.7]	ath01100 Metabolic pathways - Arabidopsis thaliana (thale cress); ath00940 Phenylpropanoid biosynthesis - Arabidopsis thaliana (thale cress); ath01110 Biosynthesis of secondary metabolites - Arabidopsis thaliana (thale cress);	IPR033905; IPR002016;	Secretory peroxidase; Haem peroxidase, plant/fungal/bacterial;
Gene.16899::CL5331.Contig1_Mix::g.16899::m.16899	Protein SIEVE ELEMENT OCCLUSION B OS=Arabidopsis thaliana GN=SEOB PE=1 SV=1	1.269	Up	0.000702	96.398	1.188	1.493	1.095	1.446	1.179	1.455	chloroplast							IPR027942; IPR027944;	Sieve element occlusion, N-terminal; Sieve element occlusion, C-terminal;
Gene.17158::CL5428.Contig2_Mix::g.17158::m.17158	Uncharacterized protein	0.817	Down	0.0108	58.655	1.166	0.928	1.046	0.85	1.059	0.895	nucleus			GO:0005515 protein binding; GO:0005488 binding;				IPR000270;	PB1 domain;
Gene.1717::CL473.Contig1_Mix::g.1717::m.1717	Receptor-like protein kinase FERONIA OS=Arabidopsis thaliana GN=FER PE=1 SV=1	1.279	Up	0.00684	19.213	1.088	1.244	1.059	1.412	1.027	1.405	cytoplasm							IPR021720;	Malectin;
Gene.17373::CL5511.Contig1_Mix::g.17373::m.17373	MLP-like protein 43 OS=Arabidopsis thaliana GN=MLP43 PE=1 SV=1	1.57	Up	0.000858	17.061	1.123	1.769	1.202	1.671	0.987	1.761	cytoplasm	GO:0006952 defense response; GO:0050896 response to stimulus; GO:0006950 response to stress; GO:0009607 response to biotic stimulus;						IPR000916; IPR023393;	Bet v I/Major latex protein; START-like domain;
Gene.17587::CL5583.Contig3_Mix::g.17587::m.17587	Uncharacterized protein	0.824	Down	0.0261	17.023	1.306	1.082	1.239	1.074	1.186	0.919	cytoplasm							IPR029068;	Glyoxalase/Bleomycin resistance protein/Dihydroxybiphenyl dioxygenase;
Gene.17635::CL5599.Contig2_Mix::g.17635::m.17635	"Stromal processing peptidase, chloroplastic OS=Arabidopsis thaliana GN=SPP PE=2 SV=1"	1.276	Up	0.0167	141.77	0.767	0.901	0.808	0.953	0.663	1.001	chloroplast			GO:0046872 metal ion binding; GO:0043169 cation binding; GO:0003824 catalytic activity; GO:0005488 binding; GO:0043167 ion binding;				IPR007863; IPR011765; IPR011249; IPR011237;	Peptidase M16, C-terminal; Peptidase M16, N-terminal; Metalloenzyme, LuxS/M16 peptidase-like; Peptidase M16 domain;
Gene.17730::CL5635.Contig3_Mix::g.17730::m.17730	"Reactive Intermediate Deaminase A, chloroplastic OS=Arabidopsis thaliana GN=RIDA PE=1 SV=1"	0.822	Down	0.0073	22.678	0.895	0.762	0.881	0.766	0.981	0.737	chloroplast				K09022			IPR013813;	Endoribonuclease L-PSP/chorismate mutase-like;
Gene.17977::CL5727.Contig2_Mix::g.17977::m.17977	Uncharacterized protein	0.813	Down	0.00422	11.226	1.416	1.174	1.384	1.214	1.48	1.093	nucleus
Gene.18062::CL5760.Contig4_Mix::g.18062::m.18062	Ubiquitin-conjugating enzyme E2 variant 1D OS=Arabidopsis thaliana GN=UEV1D PE=1 SV=1	0.787	Down	0.0124	16.643	1.249	0.999	1.317	1.135	1.406	0.99	cytoplasm				K10704			IPR016135; IPR000608;	Ubiquitin-conjugating enzyme/RWD-like; Ubiquitin-conjugating enzyme E2;
Gene.18121::CL5779.Contig3_Mix::g.18121::m.18121	Alcohol dehydrogenase 2 OS=Oryza sativa subsp. japonica GN=ADH2 PE=2 SV=2	0.756	Down	0.00122	41.331	1.302	1.048	1.425	1.06	1.419	1.028	cytoplasm	GO:0044699 single-organism process; GO:0008152 metabolic process; GO:0055114 oxidation-reduction process; GO:0044710 single-organism metabolic process;		GO:0046914 transition metal ion binding; GO:0003824 catalytic activity; GO:0005488 binding; GO:0043167 ion binding; GO:0046872 metal ion binding; GO:0043169 cation binding; GO:0008270 zinc ion binding; GO:0016491 oxidoreductase activity;	K18857	ADH1; alcohol dehydrogenase class-P [EC:1.1.1.1]	ath00071 Fatty acid degradation - Arabidopsis thaliana (thale cress); ath00350 Tyrosine metabolism - Arabidopsis thaliana (thale cress); ath00592 alpha-Linolenic acid metabolism - Arabidopsis thaliana (thale cress); ath01100 Metabolic pathways - Arabidopsis thaliana (thale cress); ath00010 Glycolysis / Gluconeogenesis - Arabidopsis thaliana (thale cress); ath01110 Biosynthesis of secondary metabo…	IPR011032; IPR016040; IPR013154; IPR013149;	GroES-like; NAD(P)-binding domain; Alcohol dehydrogenase, N-terminal; Alcohol dehydrogenase, C-terminal;
Gene.18124::CL5779.Contig5_Mix::g.18124::m.18124	Alcohol dehydrogenase 1 OS=Petunia hybrida GN=ADH1 PE=1 SV=1	0.807	Down	0.00242	41.231	1.269	1.06	1.36	1.039	1.244	1.027	cytoplasm	GO:0044699 single-organism process; GO:0008152 metabolic process; GO:0055114 oxidation-reduction process; GO:0044710 single-organism metabolic process;		GO:0046914 transition metal ion binding; GO:0003824 catalytic activity; GO:0005488 binding; GO:0043167 ion binding; GO:0046872 metal ion binding; GO:0043169 cation binding; GO:0008270 zinc ion binding; GO:0016491 oxidoreductase activity;	K18857	ADH1; alcohol dehydrogenase class-P [EC:1.1.1.1]	ath00071 Fatty acid degradation - Arabidopsis thaliana (thale cress); ath00350 Tyrosine metabolism - Arabidopsis thaliana (thale cress); ath00592 alpha-Linolenic acid metabolism - Arabidopsis thaliana (thale cress); ath01100 Metabolic pathways - Arabidopsis thaliana (thale cress); ath00010 Glycolysis / Gluconeogenesis - Arabidopsis thaliana (thale cress); ath01110 Biosynthesis of secondary metabo…	IPR011032; IPR016040; IPR013154; IPR013149;	GroES-like; NAD(P)-binding domain; Alcohol dehydrogenase, N-terminal; Alcohol dehydrogenase, C-terminal;
Gene.18389::CL5885.Contig3_Mix::g.18389::m.18389	"Protein RETICULATA-RELATED 1, chloroplastic OS=Arabidopsis thaliana GN=RER1 PE=1 SV=1"	1.211	Up	0.0199	58.293	0.792	0.923	0.878	1.012	0.761	1.01	chloroplast
Gene.18454::CL5906.Contig1_Mix::g.18454::m.18454	"RNA-binding protein CP29B, chloroplastic OS=Arabidopsis thaliana GN=CP29B PE=1 SV=1"	1.33	Up	0.000699	34.41	0.853	1.068	0.819	1.084	0.813	1.153	chloroplast			GO:0097159 organic cyclic compound binding; GO:1901363 heterocyclic compound binding; GO:1901265 nucleoside phosphate binding; GO:0005488 binding; GO:0003676 nucleic acid binding; GO:0000166 nucleotide binding; GO:0036094 small molecule binding;	K11294			IPR000504; IPR012677;	RNA recognition motif domain; Nucleotide-binding alpha-beta plait domain;
Gene.18455::CL5906.Contig2_Mix::g.18455::m.18455	"RNA-binding protein CP29B, chloroplastic OS=Arabidopsis thaliana GN=CP29B PE=1 SV=1"	1.238	Up	0.00386	34.514	0.879	0.992	0.797	1.018	0.782	1.033	chloroplast			GO:0097159 organic cyclic compound binding; GO:1901363 heterocyclic compound binding; GO:1901265 nucleoside phosphate binding; GO:0005488 binding; GO:0003676 nucleic acid binding; GO:0000166 nucleotide binding; GO:0036094 small molecule binding;	K11294			IPR000504; IPR012677;	RNA recognition motif domain; Nucleotide-binding alpha-beta plait domain;
Gene.18794::CL6039.Contig1_Mix::g.18794::m.18794	Beta-glucosidase 24 OS=Oryza sativa subsp. japonica GN=BGLU24 PE=2 SV=1	0.68	Down	0.000122	62.958	1.492	1.066	1.478	1.019	1.502	0.957	chloroplast	GO:0008152 metabolic process; GO:0005975 carbohydrate metabolic process; GO:0044238 primary metabolic process; GO:0071704 organic substance metabolic process;		GO:0004553 hydrolase activity, hydrolyzing O-glycosyl compounds; GO:0016787 hydrolase activity; GO:0003824 catalytic activity; GO:0016798 hydrolase activity, acting on glycosyl bonds;				IPR017853; IPR013781;	Glycoside hydrolase superfamily; Glycoside hydrolase, catalytic domain;
Gene.18904::CL6087.Contig3_Mix::g.18904::m.18904	Uncharacterized protein	0.794	Down	0.00274	32.648	1.063	0.893	1.122	0.88	1.062	0.805	cytoplasm	GO:1901606 alpha-amino acid catabolic process; GO:0006725 cellular aromatic compound metabolic process; GO:0044699 single-organism process; GO:0044237 cellular metabolic process; GO:0071704 organic substance metabolic process; GO:0006576 cellular biogenic amine metabolic process; GO:0044270 cellular nitrogen compound catabolic process; GO:0008152 metabolic process; GO:0006520 cellular amino acid …		GO:0016787 hydrolase activity; GO:0016811 hydrolase activity, acting on carbon-nitrogen (but not peptide) bonds, in linear amides; GO:0004061 arylformamidase activity; GO:0003824 catalytic activity; GO:0016810 hydrolase activity, acting on carbon-nitrogen (but not peptide) bonds;
Gene.19066::CL6159.Contig2_Mix::g.19066::m.19066	Thioredoxin H-type OS=Ricinus communis PE=3 SV=1	0.806	Down	0.0114	13.046	1.629	1.29	1.432	1.258	1.554	1.173	cytoplasm	GO:0050794 regulation of cellular process; GO:0042592 homeostatic process; GO:0065008 regulation of biological quality; GO:0050789 regulation of biological process; GO:0045454 cell redox homeostasis; GO:0044763 single-organism cellular process; GO:0019725 cellular homeostasis; GO:0044699 single-organism process; GO:0009987 cellular process; GO:0065007 biological regulation;						IPR012336; IPR013766;	Thioredoxin-like fold; Thioredoxin domain;
Gene.19069::CL6160.Contig4_Mix::g.19069::m.19069	Chloride channel protein CLC-b OS=Arabidopsis thaliana GN=CLC-B PE=1 SV=1	1.457	Up	0.042	72.046	0.913	1.498	1.057	1.373			plasma membrane	GO:0006820 anion transport; GO:0006810 transport; GO:0055085 transmembrane transport; GO:0006811 ion transport; GO:0006821 chloride transport; GO:0051179 localization; GO:0015698 inorganic anion transport; GO:0051234 establishment of localization;	GO:0016020 membrane;	GO:0015075 ion transmembrane transporter activity; GO:0022803 passive transmembrane transporter activity; GO:0005253 anion channel activity; GO:0022892 substrate-specific transporter activity; GO:0005254 chloride channel activity; GO:0015103 inorganic anion transmembrane transporter activity; GO:0015267 channel activity; GO:0022891 substrate-specific transmembrane transporter activity; GO:0015108…	K05016			IPR014743; IPR000644;	Chloride channel, core; CBS domain;
Gene.19430::CL6293.Contig2_Mix::g.19430::m.19430	"Protein TIC110, chloroplastic OS=Arabidopsis thaliana GN=TIC110 PE=1 SV=1"	1.209	Up	0.0388	113.21	0.751	0.811	0.785	0.945	0.701	0.949	chloroplast		GO:0043226 organelle; GO:0043231 intracellular membrane-bounded organelle; GO:0043229 intracellular organelle; GO:0044464 cell part; GO:0005622 intracellular; GO:0005737 cytoplasm; GO:0044424 intracellular part; GO:0043227 membrane-bounded organelle; GO:0005623 cell; GO:0009536 plastid; GO:0044444 cytoplasmic part; GO:0009507 chloroplast;
Gene.19591::CL6369.Contig1_Mix::g.19591::m.19591	Non-symbiotic hemoglobin 1 OS=Medicago sativa GN=MHB1 PE=2 SV=1	1.926	Up	0.00498	18.292	0.959	1.816	0.88	1.725			cytoplasm			GO:0097159 organic cyclic compound binding; GO:1901363 heterocyclic compound binding; GO:0020037 heme binding; GO:0046906 tetrapyrrole binding; GO:0019825 oxygen binding; GO:0005488 binding;	K21894			IPR009050; IPR000971; IPR012292;	Globin-like; Globin; Globin/Protoglobin;
Gene.20700::CL6773.Contig2_Mix::g.20700::m.20700	Uncharacterized protein	1.258	Up	0.0125	18.781	1.138	1.612	1.18	1.5	1.273	1.406	vacuolar membrane
Gene.20721::CL6782.Contig2_Mix::g.20721::m.20721	"Translation initiation factor IF-2, chloroplastic OS=Arabidopsis thaliana GN=At1g17220 PE=2 SV=2"	1.306	Up	0.0406	96.161			0.712	0.912	0.644	0.859	cytoplasm	GO:0006518 peptide metabolic process; GO:0043043 peptide biosynthetic process; GO:0044267 cellular protein metabolic process; GO:0006807 nitrogen compound metabolic process; GO:0009058 biosynthetic process; GO:0043603 cellular amide metabolic process; GO:0044238 primary metabolic process; GO:1901566 organonitrogen compound biosynthetic process; GO:0044237 cellular metabolic process; GO:1901576 or…	GO:0005623 cell; GO:0005622 intracellular; GO:0044464 cell part;	GO:0003723 RNA binding; GO:1901265 nucleoside phosphate binding; GO:0001882 nucleoside binding; GO:0043167 ion binding; GO:0016817 hydrolase activity, acting on acid anhydrides; GO:0003743 translation initiation factor activity; GO:0016787 hydrolase activity; GO:0000166 nucleotide binding; GO:0017111 nucleoside-triphosphatase activity; GO:1901363 heterocyclic compound binding; GO:0097159 organic …	K02519			IPR023115; IPR005225; IPR027417; IPR000795; IPR009000;	Translation initiation factor IF- 2, domain 3; Small GTP-binding protein domain; P-loop containing nucleoside triphosphate hydrolase; Transcription factor, GTP-binding domain; Translation protein, beta-barrel domain;
Gene.20764::CL6802.Contig4_Mix::g.20764::m.20764	"Cytochrome b-c1 complex subunit Rieske-2, mitochondrial OS=Nicotiana tabacum PE=2 SV=1"	0.81	Down	0.0267	33.649	0.954	0.888	1.103	0.872	1.137	0.827	cytoplasm	GO:0044699 single-organism process; GO:0008152 metabolic process; GO:0055114 oxidation-reduction process; GO:0044710 single-organism metabolic process;	GO:0016020 membrane;	GO:0051537 2 iron, 2 sulfur cluster binding; GO:0008121 ubiquinol-cytochrome-c reductase activity; GO:0015075 ion transmembrane transporter activity; GO:0016679 oxidoreductase activity, acting on diphenols and related substances as donors; GO:0022892 substrate-specific transporter activity; GO:0015077 monovalent inorganic cation transmembrane transporter activity; GO:0015078 hydrogen ion transmem…	K00411	UQCRFS1; ubiquinol-cytochrome c reductase iron-sulfur subunit [EC:1.10.2.2]	ath00190 Oxidative phosphorylation - Arabidopsis thaliana (thale cress); ath01100 Metabolic pathways - Arabidopsis thaliana (thale cress);	IPR017941; IPR006317; IPR005805; IPR004192;	Rieske [2Fe-2S] iron-sulphur domain; Ubiquinol-cytochrome c reductase, iron-sulphur subunit; Rieske iron-sulphur protein, C-terminal; Ubiquinol cytochrome reductase, transmembrane domain;
Gene.20789::CL6815.Contig1_Mix::g.20789::m.20789	Heat shock 70 kDa protein 15 OS=Arabidopsis thaliana GN=HSP70-15 PE=1 SV=1	1.251	Up	0.016	38.374	1.032	1.18	1.01	1.182	0.898	1.317	chloroplast
Gene.20851::CL6836.Contig2_Mix::g.20851::m.20851	Bark storage protein A OS=Populus deltoides GN=BSPA PE=2 SV=1	1.241	Up	0.0494	37.301	1.241	1.783	1.298	1.664	1.387	1.426	plasma membrane	GO:0009116 nucleoside metabolic process; GO:0006725 cellular aromatic compound metabolic process; GO:0044281 small molecule metabolic process; GO:0044763 single-organism cellular process; GO:0044699 single-organism process; GO:1901360 organic cyclic compound metabolic process; GO:0006807 nitrogen compound metabolic process; GO:0044238 primary metabolic process; GO:0044237 cellular metabolic proce…		GO:0003824 catalytic activity;				IPR000845;	Nucleoside phosphorylase domain;
Gene.20854::CL6838.Contig4_Mix::g.20854::m.20854	Glycerophosphodiester phosphodiesterase GDPDL3 OS=Arabidopsis thaliana GN=GDPDL3 PE=1 SV=3	1.279	Up	0.00898	64.275	0.874	1.241	0.997	1.189	1.037	1.289	chloroplast	GO:0044699 single-organism process; GO:0008152 metabolic process; GO:0044238 primary metabolic process; GO:0044710 single-organism metabolic process; GO:0006629 lipid metabolic process; GO:0071704 organic substance metabolic process;		GO:0008081 phosphoric diester hydrolase activity; GO:0016787 hydrolase activity; GO:0003824 catalytic activity; GO:0042578 phosphoric ester hydrolase activity; GO:0016788 hydrolase activity, acting on ester bonds;				IPR030395; IPR017946;	Glycerophosphodiester phosphodiesterase domain; PLC-like phosphodiesterase, TIM beta/alpha-barrel domain;
Gene.2097::CL584.Contig3_Mix::g.2097::m.2097	Root phototropism protein 2 OS=Arabidopsis thaliana GN=RPT2 PE=1 SV=2	1.363	Up	0.000161	64.967	0.797	1.053	0.813	1.077	0.758	1.098	nucleus			GO:0005515 protein binding; GO:0005488 binding;				IPR011333; IPR027356; IPR000210;	SKP1/BTB/POZ domain; NPH3 domain; BTB/POZ domain;
Gene.21323::CL7017.Contig2_Mix::g.21323::m.21323	Purple acid phosphatase 3 OS=Arabidopsis thaliana GN=PAP3 PE=2 SV=1	1.529	Up	0.0222	31.225	0.995	1.482			1.045	1.638	vacuolar membrane			GO:0016787 hydrolase activity; GO:0003824 catalytic activity;				IPR029052; IPR004843;	Metallo-dependent phosphatase-like; Calcineurin-like phosphoesterase domain, ApaH type;
Gene.21379::CL7037.Contig3_Mix::g.21379::m.21379	Phenylalanine ammonia-lyase OS=Nicotiana tabacum GN=TPA1 PE=2 SV=1	1.251	Up	0.0195	82.465	1.021	1.328	1.156	1.424	1.013	1.239	chloroplast	GO:1902222 erythrose 4-phosphate/phosphoenolpyruvate family amino acid catabolic process; GO:1901606 alpha-amino acid catabolic process; GO:0006725 cellular aromatic compound metabolic process; GO:0044699 single-organism process; GO:0044237 cellular metabolic process; GO:0071704 organic substance metabolic process; GO:0006559 L-phenylalanine catabolic process; GO:0008152 metabolic process; GO:000…	GO:0044424 intracellular part; GO:0005623 cell; GO:0044464 cell part; GO:0005622 intracellular; GO:0005737 cytoplasm;	GO:0016829 lyase activity; GO:0016840 carbon-nitrogen lyase activity; GO:0016841 ammonia-lyase activity; GO:0003824 catalytic activity;	K10775	PAL; phenylalanine ammonia-lyase [EC:4.3.1.24]	ath01100 Metabolic pathways - Arabidopsis thaliana (thale cress); ath00360 Phenylalanine metabolism - Arabidopsis thaliana (thale cress); ath00940 Phenylpropanoid biosynthesis - Arabidopsis thaliana (thale cress); ath01110 Biosynthesis of secondary metabolites - Arabidopsis thaliana (thale cress);	IPR024083; IPR008948; IPR023144;	Fumarase/histidase, N-terminal; L-Aspartase-like; Phenylalanine ammonia-lyase, shielding domain;
Gene.22040::CL7305.Contig2_Mix::g.22040::m.22040	Sugar transporter ERD6-like 6 OS=Arabidopsis thaliana GN=At1g75220 PE=1 SV=1	1.47	Up	0.000758	53.697	0.974	1.434	0.92	1.5	1.072	1.427	vacuolar membrane	GO:0006810 transport; GO:0055085 transmembrane transport; GO:0051179 localization; GO:0051234 establishment of localization;	GO:0031224 intrinsic component of membrane; GO:0016020 membrane; GO:0016021 integral component of membrane; GO:0044425 membrane part;	GO:0022892 substrate-specific transporter activity; GO:0022891 substrate-specific transmembrane transporter activity; GO:0022857 transmembrane transporter activity; GO:0005215 transporter activity;	K08145			IPR020846;	Major facilitator superfamily domain;
Gene.22088::CL7327.Contig4_Mix::g.22088::m.22088	Uncharacterized protein	1.373	Up	0.00432	21.737	0.261	0.318	0.232	0.318	0.225	0.35	extracellular
Gene.22137::CL7353.Contig3_Mix::g.22137::m.22137	ABC transporter B family member 1 OS=Arabidopsis thaliana GN=ABCB1 PE=1 SV=1	1.228	Up	0.00932	142.46	1.221	1.42	1.164	1.357	1.112	1.519	plasma membrane	GO:0006810 transport; GO:0055085 transmembrane transport; GO:0051179 localization; GO:0051234 establishment of localization;	GO:0031224 intrinsic component of membrane; GO:0016020 membrane; GO:0016021 integral component of membrane; GO:0044425 membrane part;	GO:1901265 nucleoside phosphate binding; GO:0015399 primary active transmembrane transporter activity; GO:0016817 hydrolase activity, acting on acid anhydrides; GO:0016787 hydrolase activity; GO:0016887 ATPase activity; GO:0097159 organic cyclic compound binding; GO:1901363 heterocyclic compound binding; GO:0016462 pyrophosphatase activity; GO:0003824 catalytic activity; GO:0032553 ribonucleotide…	K05658	ABCB1; ATP-binding cassette, subfamily B (MDR/TAP), member 1 [EC:3.6.3.44]	ath02010 ABC transporters - Arabidopsis thaliana (thale cress);	IPR003593; IPR003439; IPR027417; IPR011527;	AAA+ ATPase domain; ABC transporter-like; P-loop containing nucleoside triphosphate hydrolase; ABC transporter type 1, transmembrane domain;
Gene.22512::CL7507.Contig2_Mix::g.22512::m.22512	Protein SIEVE ELEMENT OCCLUSION B OS=Arabidopsis thaliana GN=SEOB PE=1 SV=1	1.293	Up	0.00538	81.072	1.055	1.198	0.949	1.316	0.93	1.28	chloroplast							IPR027942; IPR027944;	Sieve element occlusion, N-terminal; Sieve element occlusion, C-terminal;
Gene.22574::CL7534.Contig1_Mix::g.22574::m.22574	"Probable alpha,alpha-trehalose-phosphate synthase [UDP-forming] 9 OS=Arabidopsis thaliana GN=TPS9 PE=2 SV=1"	1.301	Up	0.000618	76.194	0.902	1.232	0.994	1.209	0.92	1.223	cytoplasm	GO:0016051 carbohydrate biosynthetic process; GO:0044711 single-organism biosynthetic process; GO:0044763 single-organism cellular process; GO:0044699 single-organism process; GO:0009058 biosynthetic process; GO:0005984 disaccharide metabolic process; GO:0005975 carbohydrate metabolic process; GO:0009312 oligosaccharide biosynthetic process; GO:0044238 primary metabolic process; GO:0044237 cellul…		GO:0003824 catalytic activity;				IPR001830; IPR023214;	Glycosyl transferase, family 20; HAD-like domain;
Gene.22621::CL7551.Contig1_Mix::g.22621::m.22621	Uncharacterized protein	1.261	Up	0.00416	24.216	1.294	1.58	1.197	1.476	1.142	1.525	chloroplast
Gene.22626::CL7551.Contig2_Mix::g.22626::m.22626	Uncharacterized protein	1.314	Up	0.00776	20.582	1.225	1.594	1.207	1.428	1.135	1.665	extracellular
Gene.22722::CL7580.Contig1_Mix::g.22722::m.22722	Subtilisin-like protease SBT1.4 OS=Arabidopsis thaliana GN=SBT1.4 PE=2 SV=1	0.819	Down	0.00152	46.67	1.075	0.901	1.146	0.938	1.149	0.92	cytoplasm	GO:0006508 proteolysis; GO:0008152 metabolic process; GO:0043170 macromolecule metabolic process; GO:0019538 protein metabolic process; GO:0044238 primary metabolic process; GO:0071704 organic substance metabolic process;		GO:0004252 serine-type endopeptidase activity; GO:0004175 endopeptidase activity; GO:0008233 peptidase activity; GO:0003824 catalytic activity; GO:0017171 serine hydrolase activity; GO:0008236 serine-type peptidase activity; GO:0070011 peptidase activity, acting on L-amino acid peptides; GO:0016787 hydrolase activity;				IPR003137; IPR000209;	PA domain; Peptidase S8/S53 domain;
Gene.22762::CL7596.Contig2_Mix::g.22762::m.22762	Nucleosome assembly protein 1;2 OS=Nicotiana tabacum GN=NAP1;2 PE=1 SV=1	1.36	Up	0.00756	44.602	0.902	1.092	0.876	1.175	0.847	1.302	nucleus	GO:0044085 cellular component biogenesis; GO:0016043 cellular component organization; GO:0034728 nucleosome organization; GO:0034622 cellular macromolecular complex assembly; GO:0006333 chromatin assembly or disassembly; GO:0043933 macromolecular complex subunit organization; GO:0065004 protein-DNA complex assembly; GO:0006323 DNA packaging; GO:0006334 nucleosome assembly; GO:0051276 chromosome o…	GO:0043226 organelle; GO:0043231 intracellular membrane-bounded organelle; GO:0043229 intracellular organelle; GO:0005634 nucleus; GO:0044464 cell part; GO:0005622 intracellular; GO:0044424 intracellular part; GO:0043227 membrane-bounded organelle; GO:0005623 cell;		K11279
Gene.22776::CL7604.Contig2_Mix::g.22776::m.22776	"ATP synthase subunit delta', mitochondrial OS=Ipomoea batatas PE=1 SV=1"	0.825	Down	0.00086	21.243	1.107	0.948	1.099	0.876	1.118	0.919	mitochondria	GO:0009116 nucleoside metabolic process; GO:0042278 purine nucleoside metabolic process; GO:0009167 purine ribonucleoside monophosphate metabolic process; GO:0009117 nucleotide metabolic process; GO:0044699 single-organism process; GO:0046129 purine ribonucleoside biosynthetic process; GO:0009163 nucleoside biosynthetic process; GO:0009058 biosynthetic process; GO:0009156 ribonucleoside monophosp…	GO:0045261 proton-transporting ATP synthase complex, catalytic core F(1); GO:0016020 membrane; GO:0098796 membrane protein complex; GO:0044425 membrane part; GO:0044464 cell part; GO:0005622 intracellular; GO:0016469 proton-transporting two-sector ATPase complex; GO:0032991 macromolecular complex; GO:0033178 proton-transporting two-sector ATPase complex, catalytic domain; GO:0044424 intracellular…	GO:0022804 active transmembrane transporter activity; GO:0042625 ATPase coupled ion transmembrane transporter activity; GO:0015075 ion transmembrane transporter activity; GO:0022853 active ion transmembrane transporter activity; GO:0015399 primary active transmembrane transporter activity; GO:0022892 substrate-specific transporter activity; GO:0044769 ATPase activity, coupled to transmembrane mov…	K02134	ATPeF1D; F-type H+-transporting ATPase subunit delta	ath00190 Oxidative phosphorylation - Arabidopsis thaliana (thale cress); ath01100 Metabolic pathways - Arabidopsis thaliana (thale cress);	IPR020546;	ATP synthase, F1 complex, delta/epsilon subunit, N-terminal;
Gene.22814::CL7626.Contig1_Mix::g.22814::m.22814	"Polyphenol oxidase, chloroplastic OS=Malus domestica PE=2 SV=1"	0.585	Down	6.03e-05	11.268	1.361	0.868	1.381	0.78	1.406	0.777	cytoplasm	GO:0044699 single-organism process; GO:0008152 metabolic process; GO:0055114 oxidation-reduction process; GO:0044710 single-organism metabolic process;		GO:0016682 oxidoreductase activity, acting on diphenols and related substances as donors, oxygen as acceptor; GO:0016679 oxidoreductase activity, acting on diphenols and related substances as donors; GO:0003824 catalytic activity; GO:0004097 catechol oxidase activity; GO:0016491 oxidoreductase activity;				IPR022740;	Polyphenol oxidase, C-terminal;
Gene.22815::CL7626.Contig2_Mix::g.22815::m.22815	"Polyphenol oxidase, chloroplastic OS=Malus domestica PE=2 SV=1"	0.63	Down	2.45e-05	66.932	1.485	0.944	1.509	0.948	1.438	0.901	chloroplast	GO:0046148 pigment biosynthetic process; GO:0044699 single-organism process; GO:0008152 metabolic process; GO:0042440 pigment metabolic process; GO:0055114 oxidation-reduction process; GO:0044710 single-organism metabolic process;		GO:0016682 oxidoreductase activity, acting on diphenols and related substances as donors, oxygen as acceptor; GO:0016679 oxidoreductase activity, acting on diphenols and related substances as donors; GO:0003824 catalytic activity; GO:0004097 catechol oxidase activity; GO:0016491 oxidoreductase activity;				IPR008922; IPR022739; IPR002227; IPR022740;	Uncharacterised domain, di-copper centre; Polyphenol oxidase, central domain; Tyrosinase copper-binding domain; Polyphenol oxidase, C-terminal;
Gene.23148::CL7746.Contig2_Mix::g.23148::m.23148	Transmembrane 9 superfamily member 1 OS=Arabidopsis thaliana GN=TMN1 PE=1 SV=1	1.211	Up	0.0113	67.142	1.183	1.447			1.165	1.397	plasma membrane		GO:0031224 intrinsic component of membrane; GO:0016020 membrane; GO:0016021 integral component of membrane; GO:0044425 membrane part;		K17087
Gene.23261::CL7792.Contig1_Mix::g.23261::m.23261	Antimicrobial peptide Ar-AMP OS=Amaranthus retroflexus PE=1 SV=1	0.676	Down	0.00588	11.577	0.306	0.211	0.295	0.167	0.275	0.214	nucleus			GO:0008061 chitin binding; GO:0097367 carbohydrate derivative binding; GO:0005488 binding;				IPR001002;	Chitin-binding, type 1;
Gene.2327::CL647.Contig4_Mix::g.2327::m.2327	Uncharacterized protein	0.801	Down	0.0439	40.355	0.698	0.54	0.803	0.659	0.7	0.565	chloroplast	GO:1901071 glucosamine-containing compound metabolic process; GO:0006030 chitin metabolic process; GO:0006026 aminoglycan catabolic process; GO:1901136 carbohydrate derivative catabolic process; GO:0006807 nitrogen compound metabolic process; GO:0006032 chitin catabolic process; GO:0005975 carbohydrate metabolic process; GO:0044238 primary metabolic process; GO:1901072 glucosamine-containing comp…		GO:0004553 hydrolase activity, hydrolyzing O-glycosyl compounds; GO:0016787 hydrolase activity; GO:0004568 chitinase activity; GO:0003824 catalytic activity; GO:0016798 hydrolase activity, acting on glycosyl bonds;	K01183	E3.2.1.14; chitinase [EC:3.2.1.14]	ath01100 Metabolic pathways - Arabidopsis thaliana (thale cress); ath00520 Amino sugar and nucleotide sugar metabolism - Arabidopsis thaliana (thale cress);	IPR001223; IPR011583; IPR029070; IPR017853; IPR013781;	Glycoside hydrolase family 18, catalytic domain; Chitinase II; Chitinase insertion domain; Glycoside hydrolase superfamily; Glycoside hydrolase, catalytic domain;
Gene.23560::CL7919.Contig1_Mix::g.23560::m.23560	Organ-specific protein P4 OS=Pisum sativum PE=2 SV=1	0.577	Down	0.00104	14.716	1.654	1.093	1.687	1.024	1.807	0.852	extracellular
Gene.23932::CL8096.Contig3_Mix::g.23932::m.23932	Coatomer subunit beta'-2 OS=Arabidopsis thaliana GN=At1g52360 PE=1 SV=1	1.274	Up	0.021	67.094	1.16	1.361	1.034	1.26	1.038	1.496	cytoskeleton	GO:0045184 establishment of protein localization; GO:0006810 transport; GO:0046907 intracellular transport; GO:0070727 cellular macromolecule localization; GO:0051649 establishment of localization in cell; GO:0016192 vesicle-mediated transport; GO:0006886 intracellular protein transport; GO:0071702 organic substance transport; GO:0008104 protein localization; GO:0033036 macromolecule localization…	GO:0016020 membrane; GO:0044464 cell part; GO:0005622 intracellular; GO:0098796 membrane protein complex; GO:0044425 membrane part; GO:0048475 coated membrane; GO:0005737 cytoplasm; GO:0032991 macromolecular complex; GO:0044424 intracellular part; GO:0030117 membrane coat; GO:0005623 cell; GO:0043234 protein complex; GO:0044444 cytoplasmic part;	GO:0005515 protein binding; GO:0005198 structural molecule activity; GO:0005488 binding;	K17302			IPR006692; IPR017986; IPR015943;	Coatomer, WD associated region; WD40-repeat-containing domain; WD40/YVTN repeat-like-containing domain;
Gene.2393::CL663.Contig2_Mix::g.2393::m.2393	"Rubisco accumulation factor 1.2, chloroplastic OS=Arabidopsis thaliana GN=RAF1.2 PE=1 SV=1"	1.296	Up	1.61e-05	51.161	0.795	1.015	0.789	1.043	0.801	1.033	chloroplast
Gene.24038::CL8141.Contig4_Mix::g.24038::m.24038	Elongation factor 1-delta OS=Pimpinella brachycarpa PE=2 SV=3	1.383	Up	0.0148	28.113			0.888	1.174	0.867	1.254	chloroplast	GO:0006518 peptide metabolic process; GO:0006414 translational elongation; GO:0043043 peptide biosynthetic process; GO:0044267 cellular protein metabolic process; GO:0006807 nitrogen compound metabolic process; GO:0009058 biosynthetic process; GO:0043603 cellular amide metabolic process; GO:0044238 primary metabolic process; GO:1901566 organonitrogen compound biosynthetic process; GO:1901576 orga…	GO:0044464 cell part; GO:0005622 intracellular; GO:0005737 cytoplasm; GO:0032991 macromolecular complex; GO:0044424 intracellular part; GO:0043234 protein complex; GO:0005623 cell; GO:0044444 cytoplasmic part; GO:0005853 eukaryotic translation elongation factor 1 complex;	GO:0097159 organic cyclic compound binding; GO:1901363 heterocyclic compound binding; GO:0003723 RNA binding; GO:0008135 translation factor activity, RNA binding; GO:0003746 translation elongation factor activity; GO:0005488 binding; GO:0003676 nucleic acid binding;	K03232			IPR014717; IPR014038; IPR010987;	Translation elongation factor EF1B/ribosomal protein S6; Translation elongation factor EF1B, beta/delta subunit, guanine nucleotide exchange domain; Glutathione S-transferase, C-terminal-like;
Gene.24395::CL8298.Contig1_Mix::g.24395::m.24395	"Ferritin-3, chloroplastic OS=Glycine max PE=2 SV=1"	0.705	Down	0.0036	30.72	1.172	0.789	1.005	0.796	1.149	0.761	chloroplast	GO:0006879 cellular iron ion homeostasis; GO:0065008 regulation of biological quality; GO:0055076 transition metal ion homeostasis; GO:0050801 ion homeostasis; GO:0030003 cellular cation homeostasis; GO:0098771 inorganic ion homeostasis; GO:0044763 single-organism cellular process; GO:0019725 cellular homeostasis; GO:0055072 iron ion homeostasis; GO:0044699 single-organism process; GO:0055082 cel…		GO:0043169 cation binding; GO:0046872 metal ion binding; GO:0005506 iron ion binding; GO:0008199 ferric iron binding; GO:0046914 transition metal ion binding; GO:0005488 binding; GO:0043167 ion binding;	K00522			IPR012347; IPR009040; IPR009078; IPR008331;	Ferritin-related; Ferritin-like diiron domain; Ferritin-like superfamily; Ferritin/DPS protein domain;
Gene.24472::CL8328.Contig2_Mix::g.24472::m.24472	Protein SGT1 homolog B OS=Arabidopsis thaliana GN=SGT1B PE=1 SV=1	0.833	Down	0.00236	41.257	1.296	1.072	1.243	1.082	1.247	1.001	cytoplasm			GO:0005515 protein binding; GO:0005488 binding;	K12795	SUGT1; suppressor of G2 allele of SKP1	ath04626 Plant-pathogen interaction - Arabidopsis thaliana (thale cress);	IPR007052; IPR011990; IPR007699; IPR013026; IPR008978;	CS domain; Tetratricopeptide-like helical domain; SGS domain; Tetratricopeptide repeat-containing domain; HSP20-like chaperone;
Gene.25210::CL8684.Contig1_Mix::g.25210::m.25210	Cysteine proteinase inhibitor 1 OS=Actinidia deliciosa PE=1 SV=1	0.818	Down	0.00198	12.716	1.407	1.151	1.351	1.183	1.437	1.098	chloroplast			GO:0061135 endopeptidase regulator activity; GO:0004857 enzyme inhibitor activity; GO:0098772 molecular function regulator; GO:0030234 enzyme regulator activity; GO:0004866 endopeptidase inhibitor activity; GO:0004869 cysteine-type endopeptidase inhibitor activity; GO:0030414 peptidase inhibitor activity; GO:0061134 peptidase regulator activity;	K13899			IPR000010;	Cystatin domain;
Gene.25354::CL8759.Contig2_Mix::g.25354::m.25354	Dehydrin ERD10 OS=Arabidopsis thaliana GN=ERD10 PE=1 SV=1	0.796	Down	0.0341	24.438	1.203	0.949	1.065	0.799	1.017	0.867	nucleus	GO:0001101 response to acid chemical; GO:0042221 response to chemical; GO:0006950 response to stress; GO:0009415 response to water; GO:0009628 response to abiotic stimulus; GO:1901700 response to oxygen-containing compound; GO:0010035 response to inorganic substance; GO:0050896 response to stimulus;
Gene.25404::CL8786.Contig2_Mix::g.25404::m.25404	Dirigent protein 7 OS=Arabidopsis thaliana GN=DIR7 PE=2 SV=1	0.659	Down	0.00384	21.338	1.916	1.195	1.682	1.124	1.601	1.105	chloroplast
Gene.2543::CL699.Contig1_Mix::g.2543::m.2543	Nodulin-related protein 1 OS=Arabidopsis thaliana GN=NRP1 PE=1 SV=1	0.778	Down	0.00156	12.527	1.146	0.881	1.05	0.865	1.136	0.845	nucleus
Gene.2545::CL699.Contig3_Mix::g.2545::m.2545	Nodulin-related protein 1 OS=Arabidopsis thaliana GN=NRP1 PE=1 SV=1	0.734	Down	0.0159	12.869	0.989	0.784	0.92	0.77	1.052	0.618	nucleus
Gene.25537::CL8844.Contig1_Mix::g.25537::m.25537	Putative beta-galactosidase OS=Dianthus caryophyllus GN=CARSR12 PE=2 SV=1	1.556	Up	0.000165	80.869	0.894	1.504	0.922	1.425	0.966	1.399	extracellular	GO:0008152 metabolic process; GO:0005975 carbohydrate metabolic process; GO:0044238 primary metabolic process; GO:0071704 organic substance metabolic process;		GO:0004553 hydrolase activity, hydrolyzing O-glycosyl compounds; GO:0016787 hydrolase activity; GO:0003824 catalytic activity; GO:0016798 hydrolase activity, acting on glycosyl bonds;	K12309	GLB1; beta-galactosidase [EC:3.2.1.23]	ath00604 Glycosphingolipid biosynthesis - ganglio series - Arabidopsis thaliana (thale cress); ath00511 Other glycan degradation - Arabidopsis thaliana (thale cress); ath00052 Galactose metabolism - Arabidopsis thaliana (thale cress); ath00531 Glycosaminoglycan degradation - Arabidopsis thaliana (thale cress); ath00600 Sphingolipid metabolism - Arabidopsis thaliana (thale cress); ath01100 Metabol…	IPR031330; IPR017853; IPR013781; IPR008979;	Glycoside hydrolase 35, catalytic domain; Glycoside hydrolase superfamily; Glycoside hydrolase, catalytic domain; Galactose-binding domain-like;
Gene.25688::CL8920.Contig2_Mix::g.25688::m.25688	"Magnesium-chelatase subunit ChlH, chloroplastic OS=Arabidopsis thaliana GN=CHLH PE=1 SV=1"	1.282	Up	0.00364	153.06	0.892	1.115	0.953	1.192	0.929	1.249	chloroplast	GO:0051188 cofactor biosynthetic process; GO:0046148 pigment biosynthetic process; GO:0006725 cellular aromatic compound metabolic process; GO:0015994 chlorophyll metabolic process; GO:0044699 single-organism process; GO:0009058 biosynthetic process; GO:1901566 organonitrogen compound biosynthetic process; GO:0044237 cellular metabolic process; GO:0071704 organic substance metabolic process; GO:0…		GO:0016851 magnesium chelatase activity; GO:0051002 ligase activity, forming nitrogen-metal bonds; GO:0051003 ligase activity, forming nitrogen-metal bonds, forming coordination complexes; GO:0003824 catalytic activity; GO:0016874 ligase activity;	K03403	chlH; magnesium chelatase subunit H [EC:6.6.1.1]	ath00860 Porphyrin and chlorophyll metabolism - Arabidopsis thaliana (thale cress); ath01100 Metabolic pathways - Arabidopsis thaliana (thale cress); ath01110 Biosynthesis of secondary metabolites - Arabidopsis thaliana (thale cress);	IPR022571;	Magnesium chelatase, subunit H, N-terminal;
Gene.26046::CL9087.Contig1_Mix::g.26046::m.26046	Uncharacterized protein	1.496	Up	0.021	39.546	0.979	1.587	0.97	1.447	0.975	1.341	cytoplasm				K18666			IPR009097; IPR019510;	RNA ligase/cyclic nucleotide phosphodiesterase; Protein kinase A anchor protein, nuclear localisation signal domain;
Gene.26125::CL9122.Contig1_Mix::g.26125::m.26125	EG45-like domain containing protein OS=Citrus jambhiri GN=CjBAp12 PE=1 SV=1	0.63	Down	0.00016	13.218	0.894	0.588	0.961	0.554	0.904	0.597	extracellular							IPR009009; IPR007112;	RlpA-like protein, double-psi beta-barrel domain; Expansin/pollen allergen, DPBB domain;
Gene.26191::CL9156.Contig1_Mix::g.26191::m.26191	Plastidial pyruvate kinase 2 OS=Arabidopsis thaliana GN=PKP2 PE=1 SV=1	1.204	Up	0.00226	61.424	1.154	1.478	1.204	1.423	1.263	1.457	chloroplast	GO:0006757 ATP generation from ADP; GO:0009116 nucleoside metabolic process; GO:0042278 purine nucleoside metabolic process; GO:0006165 nucleoside diphosphate phosphorylation; GO:0046031 ADP metabolic process; GO:0019362 pyridine nucleotide metabolic process; GO:0006096 glycolytic process; GO:0009167 purine ribonucleoside monophosphate metabolic process; GO:0009117 nucleotide metabolic process; G…		GO:0000287 magnesium ion binding; GO:0004743 pyruvate kinase activity; GO:0016773 phosphotransferase activity, alcohol group as acceptor; GO:0003824 catalytic activity; GO:0005488 binding; GO:0043167 ion binding; GO:0030955 potassium ion binding; GO:0046872 metal ion binding; GO:0043169 cation binding; GO:0031420 alkali metal ion binding; GO:0016740 transferase activity; GO:0016772 transferase ac…	K00873	PK; pyruvate kinase [EC:2.7.1.40]	ath01230 Biosynthesis of amino acids - Arabidopsis thaliana (thale cress); ath00620 Pyruvate metabolism - Arabidopsis thaliana (thale cress); ath01200 Carbon metabolism - Arabidopsis thaliana (thale cress); ath00230 Purine metabolism - Arabidopsis thaliana (thale cress); ath01100 Metabolic pathways - Arabidopsis thaliana (thale cress); ath00010 Glycolysis / Gluconeogenesis - Arabidopsis thaliana …	IPR011037; IPR015794; IPR015813; IPR015806; IPR015795; IPR015793;	Pyruvate kinase-like, insert domain; Pyruvate kinase, alpha/beta; Pyruvate/Phosphoenolpyruvate kinase-like domain; Pyruvate kinase, beta-barrel insert domain; Pyruvate kinase, C-terminal; Pyruvate kinase, barrel;
Gene.26682::CL9402.Contig1_Mix::g.26682::m.26682	"Glucan endo-1,3-beta-glucosidase, basic isoform OS=Prunus persica GN=GNS1 PE=3 SV=1"	0.757	Down	0.024	43.944	1.213	1.026	1.155	0.963	1.385	0.851	vacuolar membrane	GO:0008152 metabolic process; GO:0005975 carbohydrate metabolic process; GO:0044238 primary metabolic process; GO:0071704 organic substance metabolic process;		GO:0004553 hydrolase activity, hydrolyzing O-glycosyl compounds; GO:0016787 hydrolase activity; GO:0003824 catalytic activity; GO:0016798 hydrolase activity, acting on glycosyl bonds;				IPR017853; IPR013781;	Glycoside hydrolase superfamily; Glycoside hydrolase, catalytic domain;
Gene.26725::CL9417.Contig3_Mix::g.26725::m.26725	"Fructose-bisphosphate aldolase, cytoplasmic isozyme OS=Spinacia oleracea PE=2 SV=1"	0.789	Down	0.0286	42.689	1.088	0.881	1.024	0.948	1.18	0.769	chloroplast	GO:0006757 ATP generation from ADP; GO:0009116 nucleoside metabolic process; GO:0042278 purine nucleoside metabolic process; GO:0006165 nucleoside diphosphate phosphorylation; GO:0046031 ADP metabolic process; GO:0019362 pyridine nucleotide metabolic process; GO:0006096 glycolytic process; GO:0009167 purine ribonucleoside monophosphate metabolic process; GO:0009117 nucleotide metabolic process; G…		GO:0016829 lyase activity; GO:0004332 fructose-bisphosphate aldolase activity; GO:0016832 aldehyde-lyase activity; GO:0003824 catalytic activity; GO:0016830 carbon-carbon lyase activity;	K01623	ALDO; fructose-bisphosphate aldolase, class I [EC:4.1.2.13]	ath01230 Biosynthesis of amino acids - Arabidopsis thaliana (thale cress); ath00030 Pentose phosphate pathway - Arabidopsis thaliana (thale cress); ath00051 Fructose and mannose metabolism - Arabidopsis thaliana (thale cress); ath01200 Carbon metabolism - Arabidopsis thaliana (thale cress); ath01100 Metabolic pathways - Arabidopsis thaliana (thale cress); ath00710 Carbon fixation in photosyntheti…	IPR013785;	Aldolase-type TIM barrel;
Gene.26879::CL9485.Contig1_Mix::g.26879::m.26879	Non-specific lipid-transfer protein OS=Beta vulgaris GN=IWF1' PE=3 SV=1	0.632	Down	0.00142	14.642	1.645	1.173	1.892	1.077	1.706	1.062	extracellular	GO:0006810 transport; GO:0006869 lipid transport; GO:1902578 single-organism localization; GO:0044699 single-organism process; GO:0010876 lipid localization; GO:0071702 organic substance transport; GO:0033036 macromolecule localization; GO:0051179 localization; GO:0044765 single-organism transport; GO:0051234 establishment of localization;		GO:0008289 lipid binding; GO:0005488 binding;				IPR016140;	Bifunctional inhibitor/plant lipid transfer protein/seed storage helical domain;
Gene.26881::CL9485.Contig2_Mix::g.26881::m.26881	Non-specific lipid-transfer protein OS=Beta vulgaris GN=IWF1' PE=3 SV=1	0.831	Down	0.0252	14.97	1.467	1.315	1.471	1.235	1.428	1.08	extracellular	GO:0006810 transport; GO:0006869 lipid transport; GO:1902578 single-organism localization; GO:0044699 single-organism process; GO:0010876 lipid localization; GO:0071702 organic substance transport; GO:0033036 macromolecule localization; GO:0051179 localization; GO:0044765 single-organism transport; GO:0051234 establishment of localization;		GO:0008289 lipid binding; GO:0005488 binding;				IPR016140;	Bifunctional inhibitor/plant lipid transfer protein/seed storage helical domain;
Gene.27033::CL9549.Contig2_Mix::g.27033::m.27033	UDP-N-acetylglucosamine diphosphorylase 2 OS=Arabidopsis thaliana GN=GLCNAC1PUT2 PE=1 SV=1	1.256	Up	0.000499	72.164	0.678	0.892	0.708	0.856	0.679	0.846	nucleus	GO:0016072 rRNA metabolic process; GO:0006396 RNA processing; GO:0034470 ncRNA processing; GO:0044085 cellular component biogenesis; GO:0022613 ribonucleoprotein complex biogenesis; GO:0006725 cellular aromatic compound metabolic process; GO:0006807 nitrogen compound metabolic process; GO:0042254 ribosome biogenesis; GO:1901360 organic cyclic compound metabolic process; GO:0044238 primary metabol…	GO:0005840 ribosome; GO:0043226 organelle; GO:0043229 intracellular organelle; GO:0043232 intracellular non-membrane-bounded organelle; GO:0044464 cell part; GO:0005622 intracellular; GO:0005737 cytoplasm; GO:0032991 macromolecular complex; GO:0044424 intracellular part; GO:1990904 ribonucleoprotein complex; GO:0005623 cell; GO:0030529 intracellular ribonucleoprotein complex; GO:0044444 cytoplasm…	GO:0043022 ribosome binding; GO:0005488 binding; GO:0043021 ribonucleoprotein complex binding; GO:0044877 macromolecular complex binding;				IPR027275; IPR002676; IPR029044; IPR011033; IPR009000;	PRC-barrel domain; RimM protein; Nucleotide-diphospho-sugar transferases; PRC-barrel-like; Translation protein, beta-barrel domain;
Gene.27203::CL9626.Contig2_Mix::g.27203::m.27203	"Protein CutA, chloroplastic OS=Arabidopsis thaliana GN=CUTA PE=1 SV=1"	0.78	Down	0.00238	22.882	1.165	0.978	1.153	0.906	1.192	0.855	mitochondria	GO:0042221 response to chemical; GO:0010035 response to inorganic substance; GO:0050896 response to stimulus; GO:0010038 response to metal ion;			K03926			IPR011322;	Nitrogen regulatory PII-like, alpha/beta;
Gene.27282::CL9672.Contig2_Mix::g.27282::m.27282	Primary amine oxidase OS=Arabidopsis thaliana GN=At1g62810 PE=2 SV=1	0.625	Down	0.0329	81.669	0.595	0.399	0.56	0.381	0.702	0.381	vacuolar membrane	GO:0008152 metabolic process; GO:0055114 oxidation-reduction process; GO:0044710 single-organism metabolic process; GO:0044699 single-organism process; GO:0006807 nitrogen compound metabolic process; GO:0009308 amine metabolic process; GO:0071704 organic substance metabolic process; GO:1901564 organonitrogen compound metabolic process;		GO:0046914 transition metal ion binding; GO:0003824 catalytic activity; GO:0005488 binding; GO:0043167 ion binding; GO:0046872 metal ion binding; GO:0043169 cation binding; GO:0008131 primary amine oxidase activity; GO:0005507 copper ion binding; GO:0016641 oxidoreductase activity, acting on the CH-NH2 group of donors, oxygen as acceptor; GO:0016638 oxidoreductase activity, acting on the CH-NH2 g…	K00276	AOC3; primary-amine oxidase [EC:1.4.3.21]	ath00950 Isoquinoline alkaloid biosynthesis - Arabidopsis thaliana (thale cress); ath00260 Glycine, serine and threonine metabolism - Arabidopsis thaliana (thale cress); ath00350 Tyrosine metabolism - Arabidopsis thaliana (thale cress); ath01100 Metabolic pathways - Arabidopsis thaliana (thale cress); ath00410 beta-Alanine metabolism - Arabidopsis thaliana (thale cress); ath00360 Phenylalanine me…	IPR016182; IPR015800; IPR015802; IPR015798;	Copper amine oxidase, N-terminal; Copper amine oxidase, N2-terminal; Copper amine oxidase, N3-terminal; Copper amine oxidase, C-terminal;
Gene.27469::CL9745.Contig2_Mix::g.27469::m.27469	Germin-like protein OS=Mesembryanthemum crystallinum PE=2 SV=1	0.775	Down	0.0148	24.309	0.936	0.779	1.057	0.832	0.978	0.691	extracellular			GO:0046914 transition metal ion binding; GO:0005488 binding; GO:0043167 ion binding; GO:0046872 metal ion binding; GO:0043169 cation binding; GO:0045735 nutrient reservoir activity; GO:0030145 manganese ion binding;				IPR011051; IPR006045; IPR014710;	RmlC-like cupin domain; Cupin 1; RmlC-like jelly roll fold;
Gene.27491::CL9753.Contig2_Mix::g.27491::m.27491	Probable xyloglucan endotransglucosylase/hydrolase protein 7 OS=Arabidopsis thaliana GN=XTH7 PE=2 SV=2	0.78	Down	0.025	33.815	1.373	1.127	1.274	1.094	1.569	1.069	chloroplast	GO:0044085 cellular component biogenesis; GO:0006073 cellular glucan metabolic process; GO:0044036 cell wall macromolecule metabolic process; GO:0044042 glucan metabolic process; GO:0005975 carbohydrate metabolic process; GO:0044238 primary metabolic process; GO:0044237 cellular metabolic process; GO:0010410 hemicellulose metabolic process; GO:0044264 cellular polysaccharide metabolic process; GO…	GO:0048046 apoplast; GO:0030312 external encapsulating structure; GO:0044464 cell part; GO:0071944 cell periphery; GO:0005618 cell wall; GO:0005623 cell; GO:0005576 extracellular region;	GO:0016762 xyloglucan:xyloglucosyl transferase activity; GO:0016758 transferase activity, transferring hexosyl groups; GO:0003824 catalytic activity; GO:0016798 hydrolase activity, acting on glycosyl bonds; GO:0004553 hydrolase activity, hydrolyzing O-glycosyl compounds; GO:0016757 transferase activity, transferring glycosyl groups; GO:0016787 hydrolase activity; GO:0016740 transferase activity;	K08235			IPR010713; IPR013320; IPR000757;	Xyloglucan endo-transglycosylase, C-terminal; Concanavalin A-like lectin/glucanase domain; Glycoside hydrolase family 16;
Gene.27670::CL9835.Contig2_Mix::g.27670::m.27670	Pyrroline-5-carboxylate reductase OS=Actinidia chinensis PE=2 SV=1	0.829	Down	0.0329	28.814	1.02	0.977	1.062	0.82	1.061	0.81	cytoplasm	GO:0016053 organic acid biosynthetic process; GO:0044699 single-organism process; GO:0009058 biosynthetic process; GO:1901566 organonitrogen compound biosynthetic process; GO:0044237 cellular metabolic process; GO:0009084 glutamine family amino acid biosynthetic process; GO:0071704 organic substance metabolic process; GO:0008152 metabolic process; GO:0006520 cellular amino acid metabolic process;…		GO:0016645 oxidoreductase activity, acting on the CH-NH group of donors; GO:0016646 oxidoreductase activity, acting on the CH-NH group of donors, NAD or NADP as acceptor; GO:0003824 catalytic activity; GO:0004735 pyrroline-5-carboxylate reductase activity; GO:0016491 oxidoreductase activity;	K00286	proC; pyrroline-5-carboxylate reductase [EC:1.5.1.2]	ath01230 Biosynthesis of amino acids - Arabidopsis thaliana (thale cress); ath01100 Metabolic pathways - Arabidopsis thaliana (thale cress); ath00330 Arginine and proline metabolism - Arabidopsis thaliana (thale cress); ath01110 Biosynthesis of secondary metabolites - Arabidopsis thaliana (thale cress);	IPR028939; IPR008927; IPR016040; IPR029036;	Pyrroline-5-carboxylate reductase, catalytic, N-terminal; 6-phosphogluconate dehydrogenase C-terminal domain-like; NAD(P)-binding domain; Pyrroline-5-carboxylate reductase, dimerisation domain;
Gene.27922::CL9962.Contig1_Mix::g.27922::m.27922	Acidic endochitinase SP2 OS=Beta vulgaris GN=SP2 PE=1 SV=1	0.743	Down	0.00302	30.338	0.805	0.643	0.838	0.657	0.879	0.573	extracellular	GO:1901071 glucosamine-containing compound metabolic process; GO:0006030 chitin metabolic process; GO:0044036 cell wall macromolecule metabolic process; GO:0006026 aminoglycan catabolic process; GO:1901136 carbohydrate derivative catabolic process; GO:0006807 nitrogen compound metabolic process; GO:0006032 chitin catabolic process; GO:0005975 carbohydrate metabolic process; GO:0044238 primary met…		GO:0004553 hydrolase activity, hydrolyzing O-glycosyl compounds; GO:0016787 hydrolase activity; GO:0008061 chitin binding; GO:0097367 carbohydrate derivative binding; GO:0004568 chitinase activity; GO:0003824 catalytic activity; GO:0005488 binding; GO:0016798 hydrolase activity, acting on glycosyl bonds;	K01183	E3.2.1.14; chitinase [EC:3.2.1.14]	ath01100 Metabolic pathways - Arabidopsis thaliana (thale cress); ath00520 Amino sugar and nucleotide sugar metabolism - Arabidopsis thaliana (thale cress);	IPR001002; IPR023346; IPR000726;	Chitin-binding, type 1; Lysozyme-like domain; Glycoside hydrolase, family 19, catalytic;
Gene.28187::CL10076.Contig2_Mix::g.28187::m.28187	Gamma-glutamyl hydrolase 2 OS=Arabidopsis thaliana GN=GGH2 PE=1 SV=2	0.514	Down	0.00218	36.963	1.946	0.99	1.624	0.903	1.64	0.786	chloroplast	GO:0009064 glutamine family amino acid metabolic process; GO:0044281 small molecule metabolic process; GO:0044763 single-organism cellular process; GO:0006541 glutamine metabolic process; GO:0006807 nitrogen compound metabolic process; GO:0044699 single-organism process; GO:0044238 primary metabolic process; GO:1901605 alpha-amino acid metabolic process; GO:0044237 cellular metabolic process; GO:…		GO:0070011 peptidase activity, acting on L-amino acid peptides; GO:0008233 peptidase activity; GO:0008238 exopeptidase activity; GO:0016787 hydrolase activity; GO:0003824 catalytic activity; GO:0008242 omega peptidase activity;				IPR029062;	Class I glutamine amidotransferase-like;
Gene.28256::CL10107.Contig2_Mix::g.28256::m.28256	Aspartyl protease AED3 OS=Arabidopsis thaliana GN=AED3 PE=1 SV=1	0.8	Down	0.011	48.411	1.319	1.192	1.451	1.139	1.513	1.095	nucleus							IPR032799; IPR033121; IPR021109; IPR032861;	Xylanase inhibitor, C-terminal; Peptidase family A1 domain; Aspartic peptidase domain; Xylanase inhibitor, N-terminal;
Gene.28379::CL10168.Contig3_Mix::g.28379::m.28379	"Glycine cleavage system H protein 2, mitochondrial OS=Arabidopsis thaliana GN=GDH2 PE=2 SV=1"	0.784	Down	0.0187	16.641	1.316	1.139	1.386	1.165	1.446	0.948	mitochondria	GO:1901606 alpha-amino acid catabolic process; GO:0044712 single-organism catabolic process; GO:0044281 small molecule metabolic process; GO:0044763 single-organism cellular process; GO:0019464 glycine decarboxylation via glycine cleavage system; GO:0006807 nitrogen compound metabolic process; GO:0044699 single-organism process; GO:0044282 small molecule catabolic process; GO:0044238 primary meta…	GO:0005960 glycine cleavage complex; GO:1902494 catalytic complex; GO:0044464 cell part; GO:0005622 intracellular; GO:1990204 oxidoreductase complex; GO:0005737 cytoplasm; GO:0032991 macromolecular complex; GO:0044424 intracellular part; GO:0005623 cell; GO:0044444 cytoplasmic part;		K02437	gcvH; glycine cleavage system H protein	ath00260 Glycine, serine and threonine metabolism - Arabidopsis thaliana (thale cress); ath01200 Carbon metabolism - Arabidopsis thaliana (thale cress); ath01100 Metabolic pathways - Arabidopsis thaliana (thale cress); ath00630 Glyoxylate and dicarboxylate metabolism - Arabidopsis thaliana (thale cress); ath01110 Biosynthesis of secondary metabolites - Arabidopsis thaliana (thale cress);	IPR011053; IPR000089;	Single hybrid motif; Biotin/lipoyl attachment;
Gene.28393::CL10172.Contig2_Mix::g.28393::m.28393	NAD(P)H dehydrogenase (quinone) FQR1 OS=Arabidopsis thaliana GN=FQR1 PE=1 SV=1	0.81	Down	0.00398	24.628	1.055	0.824	1.098	0.925	1.114	0.896	chloroplast			GO:0016651 oxidoreductase activity, acting on NAD(P)H; GO:1901265 nucleoside phosphate binding; GO:0003955 NAD(P)H dehydrogenase (quinone) activity; GO:0043167 ion binding; GO:0000166 nucleotide binding; GO:0048037 cofactor binding; GO:0016655 oxidoreductase activity, acting on NAD(P)H, quinone or similar compound as acceptor; GO:0016491 oxidoreductase activity; GO:1901363 heterocyclic compound b…	K03809	wrbA; NAD(P)H dehydrogenase (quinone) [EC:1.6.5.2]	ath00130 Ubiquinone and other terpenoid-quinone biosynthesis - Arabidopsis thaliana (thale cress); ath01110 Biosynthesis of secondary metabolites - Arabidopsis thaliana (thale cress);	IPR005025; IPR008254; IPR029039;	NADPH-dependent FMN reductase-like; Flavodoxin/nitric oxide synthase; Flavoprotein-like domain;
Gene.28759::CL10349.Contig1_Mix::g.28759::m.28759	Uncharacterized protein	1.252	Up	0.0163	110.57			1.087	1.311	1.059	1.375	cytoplasm							IPR014770; IPR014772;	Munc13 homology 1; Mammalian uncoordinated homology 13, domain 2;
Gene.28811::CL10365.Contig1_Mix::g.28811::m.28811	Protein phosphatase 2C and cyclic nucleotide-binding/kinase domain-containing protein OS=Arabidopsis thaliana GN=At2g20050/At2g20040 PE=2 SV=2	1.225	Up	0.00114	119.89	0.786	0.998	0.788	0.941	0.771	0.933	chloroplast	GO:0016310 phosphorylation; GO:0044267 cellular protein metabolic process; GO:0044238 primary metabolic process; GO:0044237 cellular metabolic process; GO:0006796 phosphate-containing compound metabolic process; GO:0071704 organic substance metabolic process; GO:0008152 metabolic process; GO:0006468 protein phosphorylation; GO:0006793 phosphorus metabolic process; GO:0044260 cellular macromolecul…		GO:0005524 ATP binding; GO:1901265 nucleoside phosphate binding; GO:0016773 phosphotransferase activity, alcohol group as acceptor; GO:0001882 nucleoside binding; GO:0043167 ion binding; GO:0004672 protein kinase activity; GO:0000166 nucleotide binding; GO:0097159 organic cyclic compound binding; GO:1901363 heterocyclic compound binding; GO:0032549 ribonucleoside binding; GO:0097367 carbohydrate …				IPR000595; IPR000719; IPR018490; IPR001932; IPR014710; IPR011009;	Cyclic nucleotide-binding domain; Protein kinase domain; Cyclic nucleotide-binding-like; PPM-type phosphatase domain; RmlC-like jelly roll fold; Protein kinase-like domain;
Gene.29198::CL10569.Contig1_Mix::g.29198::m.29198	Uncharacterized protein	1.243	Up	0.00524	144.2	0.949	1.15	0.924	1.205	1.027	1.251	nucleus			GO:0005515 protein binding; GO:0005488 binding;	K20305			IPR011990;	Tetratricopeptide-like helical domain;
Gene.29310::CL10621.Contig2_Mix::g.29310::m.29310	Uncharacterized protein	1.328	Up	0.00494	14.423	1.141	1.484	1.037	1.319	1.029	1.456	plasma membrane
Gene.29378::CL10657.Contig3_Mix::g.29378::m.29378	"ATP synthase subunit d, mitochondrial OS=Arabidopsis thaliana GN=At3g52300 PE=1 SV=3"	0.818	Down	0.0144	19.819	1.247	0.976	1.086	0.987	1.191	0.918	cytoplasm	GO:0009116 nucleoside metabolic process; GO:0042278 purine nucleoside metabolic process; GO:0009167 purine ribonucleoside monophosphate metabolic process; GO:0009117 nucleotide metabolic process; GO:0044699 single-organism process; GO:0046129 purine ribonucleoside biosynthetic process; GO:0009163 nucleoside biosynthetic process; GO:0009058 biosynthetic process; GO:0009156 ribonucleoside monophosp…	GO:0016020 membrane; GO:0098800 inner mitochondrial membrane protein complex; GO:0031090 organelle membrane; GO:0098796 membrane protein complex; GO:0005737 cytoplasm; GO:0032991 macromolecular complex; GO:0098798 mitochondrial protein complex; GO:0044424 intracellular part; GO:0005623 cell; GO:0044455 mitochondrial membrane part; GO:0044422 organelle part; GO:0005740 mitochondrial envelope; GO:0…	GO:0015075 ion transmembrane transporter activity; GO:0022892 substrate-specific transporter activity; GO:0015077 monovalent inorganic cation transmembrane transporter activity; GO:0022890 inorganic cation transmembrane transporter activity; GO:0015078 hydrogen ion transmembrane transporter activity; GO:0008324 cation transmembrane transporter activity; GO:0022891 substrate-specific transmembrane…	K02138	ATPeF0D; F-type H+-transporting ATPase subunit d	ath00190 Oxidative phosphorylation - Arabidopsis thaliana (thale cress); ath01100 Metabolic pathways - Arabidopsis thaliana (thale cress);
Gene.29407::CL10678.Contig2_Mix::g.29407::m.29407	Eukaryotic translation initiation factor isoform 4G-1 OS=Arabidopsis thaliana GN=EIF(ISO)4G1 PE=1 SV=1	1.317	Up	0.0407	79.535	0.972	1.02	0.794	1.127	0.834	1.278	cytoplasm			GO:0005488 binding;				IPR003891; IPR016024; IPR016021;	Initiation factor eIF-4 gamma, MA3; Armadillo-type fold; MIF4G-like domain;
Gene.29525::CL10727.Contig2_Mix::g.29525::m.29525	Cytochrome c OS=Spinacia oleracea PE=1 SV=1	0.693	Down	0.00888	12.087	1.037	0.742	1.113	0.877	1.215	0.712	mitochondria			GO:0097159 organic cyclic compound binding; GO:1901363 heterocyclic compound binding; GO:0009055 electron carrier activity; GO:0020037 heme binding; GO:0046906 tetrapyrrole binding; GO:0005488 binding;	K08738	CYC; cytochrome c	ath01100 Metabolic pathways - Arabidopsis thaliana (thale cress); ath00920 Sulfur metabolism - Arabidopsis thaliana (thale cress);	IPR009056;	Cytochrome c-like domain;
Gene.2962::CL834.Contig9_Mix::g.2962::m.2962	Phosphoethanolamine N-methyltransferase OS=Spinacia oleracea GN=PEAMT PE=1 SV=1	0.816	Down	0.000135	49.971	1.158	0.978	1.173	0.933	1.161	0.94	nucleus	GO:0008152 metabolic process;		GO:0016741 transferase activity, transferring one-carbon groups; GO:0008168 methyltransferase activity; GO:0003824 catalytic activity; GO:0016740 transferase activity;				IPR029063; IPR013216;	S-adenosyl-L-methionine-dependent methyltransferase; Methyltransferase type 11;
Gene.29636::CL10761.Contig2_Mix::g.29636::m.29636	"Superoxide dismutase [Fe] 2, chloroplastic OS=Arabidopsis thaliana GN=FSD2 PE=1 SV=1"	0.697	Down	0.0168	31.209	1.078	0.732	0.999	0.691	0.85	0.617	chloroplast	GO:0006801 superoxide metabolic process; GO:0008152 metabolic process; GO:0072593 reactive oxygen species metabolic process; GO:0055114 oxidation-reduction process; GO:0044710 single-organism metabolic process; GO:0044699 single-organism process; GO:0009987 cellular process; GO:0044237 cellular metabolic process;		GO:0004784 superoxide dismutase activity; GO:0003824 catalytic activity; GO:0016721 oxidoreductase activity, acting on superoxide radicals as acceptor; GO:0005488 binding; GO:0043167 ion binding; GO:0016209 antioxidant activity; GO:0043169 cation binding; GO:0046872 metal ion binding; GO:0016491 oxidoreductase activity;	K04564	SOD2; superoxide dismutase, Fe-Mn family [EC:1.15.1.1]	ath04146 Peroxisome - Arabidopsis thaliana (thale cress);	IPR019831; IPR019832;	Manganese/iron superoxide dismutase, N-terminal; Manganese/iron superoxide dismutase, C-terminal;
Gene.29763::CL10813.Contig1_Mix::g.29763::m.29763	Uncharacterized protein	1.411	Up	0.0489	13.11	1.124	1.443	1.061	1.639			mitochondria
Gene.29767::CL10813.Contig3_Mix::g.29767::m.29767	Patellin-3 OS=Arabidopsis thaliana GN=PATL3 PE=1 SV=2	1.389	Up	0.0226	66.261	0.973	1.095	0.892	1.207	0.746	1.325	nucleus	GO:0006810 transport; GO:0051179 localization; GO:0051234 establishment of localization;	GO:0031224 intrinsic component of membrane; GO:0016020 membrane; GO:0016021 integral component of membrane; GO:0044425 membrane part;					IPR001251; IPR009038; IPR011074;	CRAL-TRIO lipid binding domain; GOLD domain; CRAL/TRIO, N-terminal domain;
Gene.29916::CL10896.Contig1_Mix::g.29916::m.29916	Basic blue protein OS=Cucumis sativus PE=1 SV=1	1.349	Up	0.00068	13.366	1.294	1.726	1.185	1.678	1.241	1.613	extracellular			GO:0009055 electron carrier activity;				IPR003245; IPR008972;	Phytocyanin domain; Cupredoxin;
Gene.30185::CL11033.Contig1_Mix::g.30185::m.30185	HMG-Y-related protein A OS=Zea mays GN=HMGIY2 PE=1 SV=1	1.729	Up	0.0129	19.226	0.586	1.02	0.545	0.935			nucleus	GO:0044085 cellular component biogenesis; GO:0050794 regulation of cellular process; GO:0016043 cellular component organization; GO:0034728 nucleosome organization; GO:0060255 regulation of macromolecule metabolic process; GO:0019219 regulation of nucleobase-containing compound metabolic process; GO:2001141 regulation of RNA biosynthetic process; GO:0006323 DNA packaging; GO:0006334 nucleosome as…	GO:0043229 intracellular organelle; GO:0043232 intracellular non-membrane-bounded organelle; GO:0044446 intracellular organelle part; GO:0032991 macromolecular complex; GO:0044424 intracellular part; GO:0005623 cell; GO:0044422 organelle part; GO:0000786 nucleosome; GO:0044427 chromosomal part; GO:0043228 non-membrane-bounded organelle; GO:0043231 intracellular membrane-bounded organelle; GO:0043…	GO:0097159 organic cyclic compound binding; GO:1901363 heterocyclic compound binding; GO:0003677 DNA binding; GO:0005488 binding; GO:0003676 nucleic acid binding;				IPR011991; IPR005818;	Winged helix-turn-helix DNA-binding domain; Linker histone H1/H5, domain H15;
Gene.30259::CL11067.Contig2_Mix::g.30259::m.30259	Uncharacterized protein	0.803	Down	0.0433	14.48	1.094	1.025	1.095	0.791	1.201	0.906	cytoplasm
Gene.30267::CL11072.Contig2_Mix::g.30267::m.30267	Alcohol-forming fatty acyl-CoA reductase OS=Simmondsia chinensis PE=1 SV=1	1.295	Up	0.000382	56.117	0.989	1.355	1.005	1.29	1.046	1.293	cytoplasm				K13356	FAR; alcohol-forming fatty acyl-CoA reductase [EC:1.2.1.84]	ath04146 Peroxisome - Arabidopsis thaliana (thale cress); ath00073 Cutin, suberine and wax biosynthesis - Arabidopsis thaliana (thale cress);	IPR033640; IPR016040; IPR013120;	Fatty acyl-CoA reductase, C-terminal; NAD(P)-binding domain; Male sterility, NAD-binding;
Gene.30698::CL11289.Contig2_Mix::g.30698::m.30698	Uncharacterized protein	1.283	Up	0.0183	47.794	0.795	0.99	0.911	1.046	0.755	1.121	nucleus
Gene.30820::CL11358.Contig1_Mix::g.30820::m.30820	Glycolipid transfer protein 1 OS=Arabidopsis thaliana GN=GLTP1 PE=2 SV=1	0.773	Down	0.0381	22.47	1.223	1.166	1.434	1.065	1.397	0.902	cytoplasm	GO:0006810 transport; GO:0006869 lipid transport; GO:1902578 single-organism localization; GO:0046836 glycolipid transport; GO:1901264 carbohydrate derivative transport; GO:0044699 single-organism process; GO:0010876 lipid localization; GO:0071702 organic substance transport; GO:0051179 localization; GO:0033036 macromolecule localization; GO:0044765 single-organism transport; GO:0051234 establish…	GO:0044424 intracellular part; GO:0005623 cell; GO:0044464 cell part; GO:0005622 intracellular; GO:0005737 cytoplasm;	GO:0051861 glycolipid binding; GO:0097367 carbohydrate derivative binding; GO:1901505 carbohydrate derivative transporter activity; GO:0005488 binding; GO:0005319 lipid transporter activity; GO:0017089 glycolipid transporter activity; GO:0008289 lipid binding; GO:0022892 substrate-specific transporter activity; GO:0005215 transporter activity;				IPR014830;	Glycolipid transfer protein domain;
Gene.30970::CL11424.Contig2_Mix::g.30970::m.30970	Uncharacterized protein	1.478	Up	0.0445	14.169	0.56	0.729	0.533	0.651	0.466	0.924	chloroplast			GO:0005515 protein binding; GO:0031072 heat shock protein binding; GO:0051082 unfolded protein binding; GO:0005488 binding;				IPR001305;	Heat shock protein DnaJ, cysteine-rich domain;
Gene.31070::CL11471.Contig1_Mix::g.31070::m.31070	Nitrate reductase [NADH] OS=Spinacia oleracea GN=NIA PE=2 SV=1	1.256	Up	4.26e-05	102.99	0.771	0.995	0.807	0.989	0.789	0.988	peroxisome	GO:1903409 reactive oxygen species biosynthetic process; GO:0042126 nitrate metabolic process; GO:0055114 oxidation-reduction process; GO:0044281 small molecule metabolic process; GO:0044763 single-organism cellular process; GO:0044699 single-organism process; GO:0006807 nitrogen compound metabolic process; GO:0009058 biosynthetic process; GO:0046209 nitric oxide metabolic process; GO:0044237 cel…		GO:0043167 ion binding; GO:0043546 molybdopterin cofactor binding; GO:0046857 oxidoreductase activity, acting on other nitrogenous compounds as donors, with NAD or NADP as acceptor; GO:0048037 cofactor binding; GO:0016491 oxidoreductase activity; GO:1901363 heterocyclic compound binding; GO:0097159 organic cyclic compound binding; GO:0020037 heme binding; GO:0030151 molybdenum ion binding; GO:004…	K10534	NR; nitrate reductase (NAD(P)H) [EC:1.7.1.1 1.7.1.2 1.7.1.3]	ath00910 Nitrogen metabolism - Arabidopsis thaliana (thale cress);	IPR017927; IPR008333; IPR014756; IPR001199; IPR000572; IPR001433; IPR017938; IPR005066; IPR001709;	Ferredoxin reductase-type FAD-binding domain; Oxidoreductase, FAD-binding domain; Immunoglobulin E-set; Cytochrome b5-like heme/steroid binding domain; Oxidoreductase, molybdopterin-binding domain; Oxidoreductase FAD/NAD(P)-binding; Riboflavin synthase-like beta-barrel; Moybdenum cofactor oxidoreductase, dimerisation; Flavoprotein pyridine nucleotide cytochrome reductase;
Gene.31107::CL11496.Contig2_Mix::g.31107::m.31107	Phospholipase A1-IIalpha OS=Arabidopsis thaliana GN=At1g06250 PE=2 SV=1	1.242	Up	0.00284	51.756	1.078	1.453	1.193	1.368	1.121	1.393	cytoplasm	GO:0044699 single-organism process; GO:0008152 metabolic process; GO:0044238 primary metabolic process; GO:0044710 single-organism metabolic process; GO:0006629 lipid metabolic process; GO:0071704 organic substance metabolic process;						IPR002921; IPR029058;	Fungal lipase-like domain; Alpha/Beta hydrolase fold;
Gene.31109::CL11498.Contig1_Mix::g.31109::m.31109	1-aminocyclopropane-1-carboxylate oxidase OS=Actinidia deliciosa GN=ACO PE=2 SV=1	0.833	Down	0.000524	36.464	0.961	0.827	1.001	0.817	0.965	0.794	cytoplasm	GO:0044699 single-organism process; GO:0008152 metabolic process; GO:0055114 oxidation-reduction process; GO:0044710 single-organism metabolic process;		GO:0003824 catalytic activity; GO:0016491 oxidoreductase activity;	K05933	E1.14.17.4; aminocyclopropanecarboxylate oxidase [EC:1.14.17.4]	ath00270 Cysteine and methionine metabolism - Arabidopsis thaliana (thale cress); ath01100 Metabolic pathways - Arabidopsis thaliana (thale cress); ath01110 Biosynthesis of secondary metabolites - Arabidopsis thaliana (thale cress);	IPR027443; IPR005123; IPR026992;	Isopenicillin N synthase-like; Oxoglutarate/iron-dependent dioxygenase; Non-haem dioxygenase N-terminal domain;
Gene.31269::CL11572.Contig3_Mix::g.31269::m.31269	Uncharacterized protein	1.216	Up	0.000363	50.666	0.667	0.79	0.665	0.795	0.629	0.799	nucleus
Gene.31386::CL11632.Contig2_Mix::g.31386::m.31386	Cytochrome b-c1 complex subunit 7-2 OS=Arabidopsis thaliana GN=QCR7-2 PE=1 SV=1	0.788	Down	0.00386	14.948	1	0.8	1.019	0.863	1.094	0.791	chloroplast	GO:0016310 phosphorylation; GO:0009116 nucleoside metabolic process; GO:0042278 purine nucleoside metabolic process; GO:0006725 cellular aromatic compound metabolic process; GO:0009167 purine ribonucleoside monophosphate metabolic process; GO:0042773 ATP synthesis coupled electron transport; GO:0009259 ribonucleotide metabolic process; GO:0009117 nucleotide metabolic process; GO:0044699 single-or…	GO:0016020 membrane; GO:0098800 inner mitochondrial membrane protein complex; GO:0031090 organelle membrane; GO:0098796 membrane protein complex; GO:0005737 cytoplasm; GO:0031224 intrinsic component of membrane; GO:0032991 macromolecular complex; GO:0098798 mitochondrial protein complex; GO:0044424 intracellular part; GO:0005623 cell; GO:0044455 mitochondrial membrane part; GO:0044422 organelle p…		K00417	QCR7; ubiquinol-cytochrome c reductase subunit 7	ath00190 Oxidative phosphorylation - Arabidopsis thaliana (thale cress); ath01100 Metabolic pathways - Arabidopsis thaliana (thale cress);
Gene.31445::CL11672.Contig1_Mix::g.31445::m.31445	Uncharacterized protein	1.225	Up	0.00844	37.41	1.128	1.249	0.982	1.278	0.99	1.272	cytoplasm
Gene.3153::CL886.Contig1_Mix::g.3153::m.3153	"NADP-dependent malic enzyme, chloroplastic OS=Flaveria pringlei GN=MODA PE=2 SV=1"	1.26	Up	0.00232	69.964	1.188	1.523	1.216	1.445	1.098	1.445	chloroplast	GO:0043648 dicarboxylic acid metabolic process; GO:0008152 metabolic process; GO:0055114 oxidation-reduction process; GO:0044710 single-organism metabolic process; GO:0006108 malate metabolic process; GO:0044281 small molecule metabolic process; GO:0019752 carboxylic acid metabolic process; GO:0044763 single-organism cellular process; GO:0044699 single-organism process; GO:0006082 organic acid me…		GO:0004471 malate dehydrogenase (decarboxylating) (NAD+) activity; GO:1901265 nucleoside phosphate binding; GO:0000166 nucleotide binding; GO:0048037 cofactor binding; GO:0016491 oxidoreductase activity; GO:0016614 oxidoreductase activity, acting on CH-OH group of donors; GO:1901363 heterocyclic compound binding; GO:0097159 organic cyclic compound binding; GO:0016616 oxidoreductase activity, acti…	K00029	E1.1.1.40; malate dehydrogenase (oxaloacetate-decarboxylating)(NADP+) [EC:1.1.1.40]	ath00620 Pyruvate metabolism - Arabidopsis thaliana (thale cress); ath01200 Carbon metabolism - Arabidopsis thaliana (thale cress); ath01100 Metabolic pathways - Arabidopsis thaliana (thale cress); ath00710 Carbon fixation in photosynthetic organisms - Arabidopsis thaliana (thale cress);	IPR012302; IPR012301; IPR016040;	Malic enzyme, NAD-binding; Malic enzyme, N-terminal domain; NAD(P)-binding domain;
Gene.31651::CL11794.Contig1_Mix::g.31651::m.31651	"Succinate dehydrogenase subunit 6, mitochondrial OS=Arabidopsis thaliana GN=SDH6 PE=1 SV=1"	0.803	Down	0.0362	15.386	1.143	1.011	1.153	1.018	1.347	0.897	cytoplasm
Gene.31693::CL11820.Contig2_Mix::g.31693::m.31693	"RNA-binding protein CP29B, chloroplastic OS=Arabidopsis thaliana GN=CP29B PE=1 SV=1"	1.312	Up	0.0321	30.151	0.792	0.862	0.656	1.025	0.783	1.039	chloroplast			GO:0097159 organic cyclic compound binding; GO:1901363 heterocyclic compound binding; GO:1901265 nucleoside phosphate binding; GO:0005488 binding; GO:0003676 nucleic acid binding; GO:0000166 nucleotide binding; GO:0036094 small molecule binding;	K11294			IPR000504; IPR012677;	RNA recognition motif domain; Nucleotide-binding alpha-beta plait domain;
Gene.31706::CL11825.Contig1_Mix::g.31706::m.31706	Histone H3.2 OS=Oryza sativa subsp. indica GN=OsI_019426 PE=2 SV=1	2.003	Up	0.000695	14.008	0.653	1.173	0.57	1.075	0.473	1.149	nucleus		GO:0043229 intracellular organelle; GO:0043232 intracellular non-membrane-bounded organelle; GO:0044446 intracellular organelle part; GO:0032991 macromolecular complex; GO:0044424 intracellular part; GO:0005623 cell; GO:0044422 organelle part; GO:0044427 chromosomal part; GO:0043228 non-membrane-bounded organelle; GO:0000786 nucleosome; GO:0043226 organelle; GO:0000785 chromatin; GO:0044464 cell …	GO:0097159 organic cyclic compound binding; GO:1901363 heterocyclic compound binding; GO:0003677 DNA binding; GO:0046982 protein heterodimerization activity; GO:0005488 binding; GO:0046983 protein dimerization activity; GO:0003676 nucleic acid binding; GO:0005515 protein binding;				IPR009072; IPR007125;	Histone-fold; Histone H2A/H2B/H3;
Gene.32036::CL12003.Contig1_Mix::g.32036::m.32036	Uncharacterized protein	1.231	Up	0.0403	11.018	0.387	0.541	0.386	0.486	0.469	0.502	chloroplast
Gene.32041::CL12005.Contig1_Mix::g.32041::m.32041	HIPL1 protein OS=Arabidopsis thaliana GN=HIPL1 PE=1 SV=2	1.238	Up	0.0117	75.431	0.808	1.077	0.798	0.947	0.869	1.039	extracellular	GO:0008152 metabolic process; GO:0005975 carbohydrate metabolic process; GO:0044238 primary metabolic process; GO:0071704 organic substance metabolic process;		GO:0016614 oxidoreductase activity, acting on CH-OH group of donors; GO:0016901 oxidoreductase activity, acting on the CH-OH group of donors, quinone or similar compound as acceptor; GO:0048038 quinone binding; GO:0048037 cofactor binding; GO:0003824 catalytic activity; GO:0005488 binding; GO:0016491 oxidoreductase activity;				IPR012938; IPR011041; IPR011042;	Glucose/Sorbosone dehydrogenase; Soluble quinoprotein glucose/sorbosone dehydrogenase; Six-bladed beta-propeller, TolB-like;
Gene.32125::CL12049.Contig1_Mix::g.32125::m.32125	Cell wall / vacuolar inhibitor of fructosidase 1 OS=Arabidopsis thaliana GN=C/VIF1 PE=1 SV=1	0.687	Down	0.025	20.359	0.742	0.525	0.818	0.546			chloroplast	GO:0065009 regulation of molecular function; GO:0044092 negative regulation of molecular function; GO:0043086 negative regulation of catalytic activity; GO:0050790 regulation of catalytic activity; GO:0065007 biological regulation;		GO:0004857 enzyme inhibitor activity; GO:0098772 molecular function regulator; GO:0030234 enzyme regulator activity;				IPR006501;	Pectinesterase inhibitor domain;
Gene.32217::CL12094.Contig1_Mix::g.32217::m.32217	Probable alkaline/neutral invertase B OS=Arabidopsis thaliana GN=INVB PE=1 SV=1	1.291	Up	0.0086	63.936	1.055	1.329	1.116	1.324	1.054	1.512	nucleus			GO:0033926 glycopeptide alpha-N-acetylgalactosaminidase activity; GO:0004553 hydrolase activity, hydrolyzing O-glycosyl compounds; GO:0016787 hydrolase activity; GO:0003824 catalytic activity; GO:0016798 hydrolase activity, acting on glycosyl bonds;				IPR008928;	Six-hairpin glycosidase-like;
Gene.32266::CL12119.Contig2_Mix::g.32266::m.32266	Glutathione S-transferase zeta class OS=Euphorbia esula PE=2 SV=1	0.534	Down	2.24e-05	25.025	1.471	0.837	1.498	0.807	1.482	0.735	chloroplast	GO:0009072 aromatic amino acid family metabolic process; GO:0006725 cellular aromatic compound metabolic process; GO:0044281 small molecule metabolic process; GO:0044763 single-organism cellular process; GO:1901360 organic cyclic compound metabolic process; GO:0006807 nitrogen compound metabolic process; GO:0044699 single-organism process; GO:0044238 primary metabolic process; GO:0044237 cellular…	GO:0044424 intracellular part; GO:0005623 cell; GO:0044464 cell part; GO:0005622 intracellular; GO:0005737 cytoplasm;	GO:0005515 protein binding; GO:0003824 catalytic activity; GO:0005488 binding;				IPR004046; IPR010987; IPR034330; IPR012336; IPR004045;	Glutathione S-transferase, C-terminal; Glutathione S-transferase, C-terminal-like; Glutathione S-transferases, class Zeta , C-terminal; Thioredoxin-like fold; Glutathione S-transferase, N-terminal;
Gene.32486::CL12242.Contig1_Mix::g.32486::m.32486	3-ketoacyl-CoA synthase 1 OS=Arabidopsis thaliana GN=KCS1 PE=1 SV=1	1.211	Up	0.0021	59.763	1.184	1.456	1.247	1.404	1.152	1.478	plasma membrane	GO:0044711 single-organism biosynthetic process; GO:0016053 organic acid biosynthetic process; GO:0044281 small molecule metabolic process; GO:0044763 single-organism cellular process; GO:0044699 single-organism process; GO:0044255 cellular lipid metabolic process; GO:0009058 biosynthetic process; GO:0006631 fatty acid metabolic process; GO:0044238 primary metabolic process; GO:0044237 cellular m…	GO:0016020 membrane;	GO:0016746 transferase activity, transferring acyl groups; GO:0016747 transferase activity, transferring acyl groups other than amino-acyl groups; GO:0003824 catalytic activity; GO:0016740 transferase activity;	K15397	KCS; 3-ketoacyl-CoA synthase [EC:2.3.1.199]	ath00062 Fatty acid elongation - Arabidopsis thaliana (thale cress); ath04626 Plant-pathogen interaction - Arabidopsis thaliana (thale cress); ath01110 Biosynthesis of secondary metabolites - Arabidopsis thaliana (thale cress);	IPR016039; IPR013747; IPR013601;	Thiolase-like; 3-Oxoacyl-[acyl-carrier-protein (ACP)] synthase III, C-terminal; FAE1/Type III polyketide synthase-like protein;
Gene.32545::CL12269.Contig1_Mix::g.32545::m.32545	Bifunctional UDP-glucose 4-epimerase and UDP-xylose 4-epimerase 1 OS=Pisum sativum GN=UGE1 PE=1 SV=2	1.271	Up	0.00154	41.782	0.892	1.217	0.958	1.221	1.002	1.188	chloroplast	GO:0044723 single-organism carbohydrate metabolic process; GO:0008152 metabolic process; GO:0044710 single-organism metabolic process; GO:0044281 small molecule metabolic process; GO:0005996 monosaccharide metabolic process; GO:0044699 single-organism process; GO:0044238 primary metabolic process; GO:0005975 carbohydrate metabolic process; GO:0006012 galactose metabolic process; GO:0019318 hexose…		GO:0016853 isomerase activity; GO:0003824 catalytic activity; GO:0016854 racemase and epimerase activity; GO:0016857 racemase and epimerase activity, acting on carbohydrates and derivatives; GO:0003978 UDP-glucose 4-epimerase activity;	K01784	galE; UDP-glucose 4-epimerase [EC:5.1.3.2]	ath00052 Galactose metabolism - Arabidopsis thaliana (thale cress); ath01100 Metabolic pathways - Arabidopsis thaliana (thale cress); ath00520 Amino sugar and nucleotide sugar metabolism - Arabidopsis thaliana (thale cress);	IPR016040;	NAD(P)-binding domain;
Gene.32579::CL12288.Contig1_Mix::g.32579::m.32579	"Heat shock protein 90-5, chloroplastic OS=Arabidopsis thaliana GN=HSP90-5 PE=1 SV=1"	1.314	Up	0.00706	94.025	0.741	0.871	0.723	0.932	0.675	1.007	chloroplast	GO:0006457 protein folding; GO:0006950 response to stress; GO:0050896 response to stimulus; GO:0009987 cellular process;		GO:0005524 ATP binding; GO:1901265 nucleoside phosphate binding; GO:0001882 nucleoside binding; GO:0043167 ion binding; GO:0005515 protein binding; GO:0000166 nucleotide binding; GO:0097159 organic cyclic compound binding; GO:1901363 heterocyclic compound binding; GO:0032549 ribonucleoside binding; GO:0097367 carbohydrate derivative binding; GO:0032553 ribonucleotide binding; GO:0005488 binding; …	K09487	HSP90B; heat shock protein 90kDa beta	ath04141 Protein processing in endoplasmic reticulum - Arabidopsis thaliana (thale cress); ath04626 Plant-pathogen interaction - Arabidopsis thaliana (thale cress);	IPR020568; IPR020575; IPR003594;	Ribosomal protein S5 domain 2-type fold; Heat shock protein Hsp90, N-terminal; Histidine kinase-like ATPase, C-terminal domain;
Gene.32966::CL12488.Contig1_Mix::g.32966::m.32966	Clathrin heavy chain 1 OS=Arabidopsis thaliana GN=CHC1 PE=1 SV=1	1.248	Up	0.00712	41.575	1.063	1.294			1.042	1.333	cytoplasm	GO:0045184 establishment of protein localization; GO:0006810 transport; GO:0046907 intracellular transport; GO:0070727 cellular macromolecule localization; GO:0051649 establishment of localization in cell; GO:0016192 vesicle-mediated transport; GO:0006886 intracellular protein transport; GO:0071702 organic substance transport; GO:0008104 protein localization; GO:0033036 macromolecule localization…	GO:0030658 transport vesicle membrane; GO:0016020 membrane; GO:0030130 clathrin coat of trans-Golgi network vesicle; GO:0031410 cytoplasmic vesicle; GO:0031090 organelle membrane; GO:0098796 membrane protein complex; GO:0071944 cell periphery; GO:0031982 vesicle; GO:0030660 Golgi-associated vesicle membrane; GO:0005737 cytoplasm; GO:0044433 cytoplasmic vesicle part; GO:0032991 macromolecular comp…	GO:0005198 structural molecule activity;				IPR015348; IPR016025; IPR001473;	Clathrin, heavy chain, linker, core motif; Clathrin, heavy chain, linker/propeller domain; Clathrin, heavy chain, propeller, N-terminal;
Gene.32972::CL12495.Contig1_Mix::g.32972::m.32972	60S ribosomal protein L5 OS=Cucumis sativus GN=RPL5 PE=2 SV=1	1.226	Up	0.00962	36.447			0.957	1.141	0.932	1.175	chloroplast	GO:0006518 peptide metabolic process; GO:0043043 peptide biosynthetic process; GO:0044267 cellular protein metabolic process; GO:0006807 nitrogen compound metabolic process; GO:0009058 biosynthetic process; GO:0043603 cellular amide metabolic process; GO:0044238 primary metabolic process; GO:1901566 organonitrogen compound biosynthetic process; GO:1901576 organic substance biosynthetic process; G…	GO:0005840 ribosome; GO:0043226 organelle; GO:0043229 intracellular organelle; GO:0043232 intracellular non-membrane-bounded organelle; GO:0044464 cell part; GO:0005622 intracellular; GO:0005737 cytoplasm; GO:0032991 macromolecular complex; GO:0044424 intracellular part; GO:1990904 ribonucleoprotein complex; GO:0005623 cell; GO:0030529 intracellular ribonucleoprotein complex; GO:0044444 cytoplasm…	GO:0097159 organic cyclic compound binding; GO:1901363 heterocyclic compound binding; GO:0003723 RNA binding; GO:0008097 5S rRNA binding; GO:0005488 binding; GO:0003676 nucleic acid binding; GO:0003735 structural constituent of ribosome; GO:0005198 structural molecule activity; GO:0019843 rRNA binding;	K02932	RP-L5e; large subunit ribosomal protein L5e	ath03010 Ribosome - Arabidopsis thaliana (thale cress);	IPR025607;	Ribosomal protein L5 eukaryotic/L18 archaeal, C-terminal;
Gene.33089::CL12553.Contig2_Mix::g.33089::m.33089	Xyloglucan endotransglucosylase/hydrolase protein 22 OS=Arabidopsis thaliana GN=XTH22 PE=1 SV=1	1.272	Up	0.0043	32.208	0.949	1.214	0.957	1.219	0.879	1.11	extracellular	GO:0044085 cellular component biogenesis; GO:0006073 cellular glucan metabolic process; GO:0044036 cell wall macromolecule metabolic process; GO:0044042 glucan metabolic process; GO:0005975 carbohydrate metabolic process; GO:0044238 primary metabolic process; GO:0044237 cellular metabolic process; GO:0010410 hemicellulose metabolic process; GO:0044264 cellular polysaccharide metabolic process; GO…	GO:0048046 apoplast; GO:0030312 external encapsulating structure; GO:0044464 cell part; GO:0071944 cell periphery; GO:0005618 cell wall; GO:0005623 cell; GO:0005576 extracellular region;	GO:0016762 xyloglucan:xyloglucosyl transferase activity; GO:0016758 transferase activity, transferring hexosyl groups; GO:0003824 catalytic activity; GO:0016798 hydrolase activity, acting on glycosyl bonds; GO:0004553 hydrolase activity, hydrolyzing O-glycosyl compounds; GO:0016757 transferase activity, transferring glycosyl groups; GO:0016787 hydrolase activity; GO:0016740 transferase activity;	K14504	TCH4; xyloglucan:xyloglucosyl transferase TCH4 [EC:2.4.1.207]	ath04075 Plant hormone signal transduction - Arabidopsis thaliana (thale cress);	IPR010713; IPR013320; IPR000757;	Xyloglucan endo-transglycosylase, C-terminal; Concanavalin A-like lectin/glucanase domain; Glycoside hydrolase family 16;
Gene.3332::CL934.Contig1_Mix::g.3332::m.3332	BTB/POZ domain-containing protein At1g67900 OS=Arabidopsis thaliana GN=At1g67900 PE=1 SV=1	1.207	Up	0.015	69.643	0.811	0.996	0.806	0.955			nucleus							IPR011333; IPR027356;	SKP1/BTB/POZ domain; NPH3 domain;
Gene.33541::Unigene325_Mix::g.33541::m.33541	Glucose-1-phosphate adenylyltransferase large subunit 1 (Fragment) OS=Solanum tuberosum GN=AGPS1 PE=2 SV=1	0.811	Down	0.0221	55.943	1.362	1.056	1.172	0.982	1.194	0.984	peroxisome	GO:0016051 carbohydrate biosynthetic process; GO:0000271 polysaccharide biosynthetic process; GO:0044042 glucan metabolic process; GO:0044699 single-organism process; GO:0009058 biosynthetic process; GO:0006112 energy reserve metabolic process; GO:0044237 cellular metabolic process; GO:0044264 cellular polysaccharide metabolic process; GO:0071704 organic substance metabolic process; GO:0008152 me…		GO:0008878 glucose-1-phosphate adenylyltransferase activity; GO:0016779 nucleotidyltransferase activity; GO:0003824 catalytic activity; GO:0016740 transferase activity; GO:0016772 transferase activity, transferring phosphorus-containing groups; GO:0070566 adenylyltransferase activity;	K00975	glgC; glucose-1-phosphate adenylyltransferase [EC:2.7.7.27]	ath01100 Metabolic pathways - Arabidopsis thaliana (thale cress); ath00520 Amino sugar and nucleotide sugar metabolism - Arabidopsis thaliana (thale cress); ath00500 Starch and sucrose metabolism - Arabidopsis thaliana (thale cress); ath01110 Biosynthesis of secondary metabolites - Arabidopsis thaliana (thale cress);	IPR011004; IPR005835; IPR029044;	Trimeric LpxA-like; Nucleotidyl transferase domain; Nucleotide-diphospho-sugar transferases;
Gene.33584::Unigene371_Mix::g.33584::m.33584	Alpha carbonic anhydrase 7 OS=Arabidopsis thaliana GN=ACA7 PE=2 SV=1	0.576	Down	0.00438	34.104	1.683	0.937	1.698	0.951	1.553	0.953	mitochondria	GO:0008152 metabolic process; GO:0006730 one-carbon metabolic process; GO:0044710 single-organism metabolic process; GO:0044281 small molecule metabolic process; GO:0044763 single-organism cellular process; GO:0044699 single-organism process; GO:0009987 cellular process; GO:0044237 cellular metabolic process;		GO:0046914 transition metal ion binding; GO:0003824 catalytic activity; GO:0005488 binding; GO:0043167 ion binding; GO:0046872 metal ion binding; GO:0043169 cation binding; GO:0016829 lyase activity; GO:0016836 hydro-lyase activity; GO:0004089 carbonate dehydratase activity; GO:0008270 zinc ion binding; GO:0016835 carbon-oxygen lyase activity;	K01674	cah; carbonic anhydrase [EC:4.2.1.1]	ath00910 Nitrogen metabolism - Arabidopsis thaliana (thale cress);	IPR001148;	Alpha carbonic anhydrase;
Gene.33642::Unigene441_Mix::g.33642::m.33642	Bark storage protein A OS=Populus deltoides GN=BSPA PE=2 SV=1	1.23	Up	0.000295	35.034	1.062	1.326	1.027	1.281	1.073	1.281	cytoplasm	GO:0009116 nucleoside metabolic process; GO:0006725 cellular aromatic compound metabolic process; GO:0044281 small molecule metabolic process; GO:0044763 single-organism cellular process; GO:0044699 single-organism process; GO:1901360 organic cyclic compound metabolic process; GO:0006807 nitrogen compound metabolic process; GO:0044238 primary metabolic process; GO:0044237 cellular metabolic proce…		GO:0003824 catalytic activity;				IPR000845;	Nucleoside phosphorylase domain;
Gene.3424::CL959.Contig2_Mix::g.3424::m.3424	"DEAD-box ATP-dependent RNA helicase 3, chloroplastic OS=Arabidopsis thaliana GN=RH3 PE=1 SV=2"	1.286	Up	0.00866	88.1	0.743	0.859	0.72	0.892	0.637	0.95	chloroplast		GO:0043226 organelle; GO:0043231 intracellular membrane-bounded organelle; GO:0043229 intracellular organelle; GO:0005634 nucleus; GO:0044464 cell part; GO:0005622 intracellular; GO:0044424 intracellular part; GO:0043227 membrane-bounded organelle; GO:0005623 cell;	GO:1901265 nucleoside phosphate binding; GO:0016817 hydrolase activity, acting on acid anhydrides; GO:0016787 hydrolase activity; GO:1901363 heterocyclic compound binding; GO:0097159 organic cyclic compound binding; GO:0016462 pyrophosphatase activity; GO:0003824 catalytic activity; GO:0032553 ribonucleotide binding; GO:0005488 binding; GO:0032550 purine ribonucleoside binding; GO:0043169 cation …	K16911	DDX21; ATP-dependent RNA helicase DDX21 [EC:3.6.4.13]	ath01110 Biosynthesis of secondary metabolites - Arabidopsis thaliana (thale cress);	IPR014014; IPR011545; IPR012562; IPR014001; IPR027417; IPR001878; IPR001650;	RNA helicase, DEAD-box type, Q motif; DEAD/DEAH box helicase domain; GUCT; Helicase superfamily 1/2, ATP-binding domain; P-loop containing nucleoside triphosphate hydrolase; Zinc finger, CCHC-type; Helicase, C-terminal;
Gene.34373::Unigene1515_Mix::g.34373::m.34373	"Superoxide dismutase [Mn], mitochondrial OS=Prunus persica GN=SOD PE=2 SV=1"	0.744	Down	0.00134	28.014	1.135	0.89	1.19	0.904	1.265	0.878	chloroplast	GO:0006801 superoxide metabolic process; GO:0008152 metabolic process; GO:0072593 reactive oxygen species metabolic process; GO:0055114 oxidation-reduction process; GO:0044710 single-organism metabolic process; GO:0044699 single-organism process; GO:0009987 cellular process; GO:0044237 cellular metabolic process;		GO:0004784 superoxide dismutase activity; GO:0003824 catalytic activity; GO:0016721 oxidoreductase activity, acting on superoxide radicals as acceptor; GO:0005488 binding; GO:0043167 ion binding; GO:0016209 antioxidant activity; GO:0043169 cation binding; GO:0046872 metal ion binding; GO:0016491 oxidoreductase activity;	K04564	SOD2; superoxide dismutase, Fe-Mn family [EC:1.15.1.1]	ath04146 Peroxisome - Arabidopsis thaliana (thale cress);	IPR019831; IPR019832;	Manganese/iron superoxide dismutase, N-terminal; Manganese/iron superoxide dismutase, C-terminal;
Gene.34374::Unigene1516_Mix::g.34374::m.34374	"Superoxide dismutase [Mn], mitochondrial OS=Prunus persica GN=SOD PE=2 SV=1"	0.751	Down	0.000703	25.77	1.076	0.838	1.156	0.873	1.126	0.81	mitochondria	GO:0006801 superoxide metabolic process; GO:0008152 metabolic process; GO:0072593 reactive oxygen species metabolic process; GO:0055114 oxidation-reduction process; GO:0044710 single-organism metabolic process; GO:0044699 single-organism process; GO:0009987 cellular process; GO:0044237 cellular metabolic process;		GO:0004784 superoxide dismutase activity; GO:0003824 catalytic activity; GO:0016721 oxidoreductase activity, acting on superoxide radicals as acceptor; GO:0005488 binding; GO:0043167 ion binding; GO:0016209 antioxidant activity; GO:0043169 cation binding; GO:0046872 metal ion binding; GO:0016491 oxidoreductase activity;	K04564	SOD2; superoxide dismutase, Fe-Mn family [EC:1.15.1.1]	ath04146 Peroxisome - Arabidopsis thaliana (thale cress);	IPR019831; IPR019832;	Manganese/iron superoxide dismutase, N-terminal; Manganese/iron superoxide dismutase, C-terminal;
Gene.34388::Unigene1530_Mix::g.34388::m.34388	Serine/threonine-protein kinase STY17 OS=Arabidopsis thaliana GN=STY17 PE=1 SV=1	1.204	Up	0.0458	20.215	0.909	1.058	0.993	1.048	0.8	1.148	chloroplast
Gene.34614::Unigene1753_Mix::g.34614::m.34614	"Alanine--tRNA ligase, chloroplastic/mitochondrial OS=Populus trichocarpa GN=POPTRDRAFT_821063 PE=3 SV=1"	1.254	Up	0.0134	99.705	0.614	0.72	0.655	0.815	0.622	0.836	chloroplast	GO:0006518 peptide metabolic process; GO:0006725 cellular aromatic compound metabolic process; GO:0044267 cellular protein metabolic process; GO:0044699 single-organism process; GO:0009058 biosynthetic process; GO:1901566 organonitrogen compound biosynthetic process; GO:0043039 tRNA aminoacylation; GO:0044237 cellular metabolic process; GO:0071704 organic substance metabolic process; GO:0008152 m…	GO:0043226 organelle; GO:0043231 intracellular membrane-bounded organelle; GO:0043229 intracellular organelle; GO:0044464 cell part; GO:0005622 intracellular; GO:0005737 cytoplasm; GO:0044424 intracellular part; GO:0043227 membrane-bounded organelle; GO:0005623 cell; GO:0009536 plastid; GO:0044444 cytoplasmic part; GO:0009507 chloroplast;	GO:0016876 ligase activity, forming aminoacyl-tRNA and related compounds; GO:0005524 ATP binding; GO:1901265 nucleoside phosphate binding; GO:0016875 ligase activity, forming carbon-oxygen bonds; GO:0001882 nucleoside binding; GO:0043167 ion binding; GO:0016874 ligase activity; GO:0000166 nucleotide binding; GO:0097159 organic cyclic compound binding; GO:1901363 heterocyclic compound binding; GO:…	K01872	AARS; alanyl-tRNA synthetase [EC:6.1.1.7]	ath00970 Aminoacyl-tRNA biosynthesis - Arabidopsis thaliana (thale cress);	IPR012947; IPR018163; IPR018164; IPR003156; IPR018162; IPR018165; IPR009000;	Threonyl/alanyl tRNA synthetase, SAD; Threonyl/alanyl tRNA synthetase, class II-like, putative editing domain; Alanyl-tRNA synthetase, class IIc, N-terminal; DHHA1 domain; Alanine-tRNA ligase, class IIc, anti-codon-binding domain; Alanyl-tRNA synthetase, class IIc, core domain; Translation protein, beta-barrel domain;
Gene.34653::Unigene1790_Mix::g.34653::m.34653	"Asparagine--tRNA ligase, chloroplastic/mitochondrial OS=Arabidopsis thaliana GN=SYNO PE=2 SV=3"	1.256	Up	0.0438	58.306	0.671	0.908	0.66	0.782	0.675	0.829	mitochondria	GO:0006518 peptide metabolic process; GO:0006725 cellular aromatic compound metabolic process; GO:0044267 cellular protein metabolic process; GO:0044699 single-organism process; GO:0009058 biosynthetic process; GO:0006421 asparaginyl-tRNA aminoacylation; GO:1901566 organonitrogen compound biosynthetic process; GO:0043039 tRNA aminoacylation; GO:0044237 cellular metabolic process; GO:0071704 organ…	GO:0044424 intracellular part; GO:0005623 cell; GO:0044464 cell part; GO:0005622 intracellular; GO:0005737 cytoplasm;	GO:0016876 ligase activity, forming aminoacyl-tRNA and related compounds; GO:0005524 ATP binding; GO:1901265 nucleoside phosphate binding; GO:0016875 ligase activity, forming carbon-oxygen bonds; GO:0016874 ligase activity; GO:0001882 nucleoside binding; GO:0043167 ion binding; GO:0000166 nucleotide binding; GO:0097159 organic cyclic compound binding; GO:1901363 heterocyclic compound binding; GO:…	K01893	NARS; asparaginyl-tRNA synthetase [EC:6.1.1.22]	ath00970 Aminoacyl-tRNA biosynthesis - Arabidopsis thaliana (thale cress);	IPR004364; IPR012340; IPR004365; IPR006195;	Aminoacyl-tRNA synthetase, class II (D/K/N); Nucleic acid-binding, OB-fold; OB-fold nucleic acid binding domain, AA-tRNA synthetase-type; Aminoacyl-tRNA synthetase, class II;
Gene.34675::Unigene1812_Mix::g.34675::m.34675	"Translation factor GUF1 homolog, chloroplastic OS=Ostreococcus lucimarinus (strain CCE9901) GN=OSTLU_15891 PE=3 SV=1"	1.205	Up	0.0011	73.56	0.805	0.988	0.862	1.028	0.845	1.011	chloroplast			GO:1901265 nucleoside phosphate binding; GO:0001882 nucleoside binding; GO:0043167 ion binding; GO:0016817 hydrolase activity, acting on acid anhydrides; GO:0016787 hydrolase activity; GO:0000166 nucleotide binding; GO:0017111 nucleoside-triphosphatase activity; GO:0097159 organic cyclic compound binding; GO:1901363 heterocyclic compound binding; GO:0032549 ribonucleoside binding; GO:0097367 carb…	K06207			IPR005225; IPR004161; IPR000640; IPR027417; IPR000795; IPR009022; IPR009000;	Small GTP-binding protein domain; Translation elongation factor EFTu-like, domain 2; Translation elongation factor EFG, V domain; P-loop containing nucleoside triphosphate hydrolase; Transcription factor, GTP-binding domain; Elongation factor G, III-V domain; Translation protein, beta-barrel domain;
Gene.34727::Unigene1876_Mix::g.34727::m.34727	Galactinol--sucrose galactosyltransferase OS=Pisum sativum GN=RFS PE=1 SV=1	1.201	Up	0.0051	87.354	1.212	1.585	1.319	1.562	1.344	1.507	cytoplasm			GO:0003824 catalytic activity;	K06617	E2.4.1.82; raffinose synthase [EC:2.4.1.82]	ath00052 Galactose metabolism - Arabidopsis thaliana (thale cress);	IPR013785; IPR017853;	Aldolase-type TIM barrel; Glycoside hydrolase superfamily;
Gene.34946::Unigene2240_Mix::g.34946::m.34946	Phosphoinositide phospholipase C 2 OS=Arabidopsis thaliana GN=PLC2 PE=1 SV=1	1.263	Up	0.00498	18.882	1.206	1.501	1.106	1.359	1.11	1.463	mitochondria	GO:0050794 regulation of cellular process; GO:0044700 single organism signaling; GO:0051716 cellular response to stimulus; GO:0035556 intracellular signal transduction; GO:0044699 single-organism process; GO:0044238 primary metabolic process; GO:0023052 signaling; GO:0050896 response to stimulus; GO:0071704 organic substance metabolic process; GO:0007165 signal transduction; GO:0008152 metabolic …		GO:0008081 phosphoric diester hydrolase activity; GO:0016787 hydrolase activity; GO:0003824 catalytic activity; GO:0042578 phosphoric ester hydrolase activity; GO:0016788 hydrolase activity, acting on ester bonds;				IPR000909; IPR015359; IPR017946; IPR011992;	Phosphatidylinositol-specific phospholipase C, X domain; Phosphoinositide-specific phospholipase C, EF-hand-like domain; PLC-like phosphodiesterase, TIM beta/alpha-barrel domain; EF-hand domain pair;
Gene.35043::Unigene2351_Mix::g.35043::m.35043	Calreticulin OS=Prunus armeniaca PE=2 SV=1	1.39	Up	0.014	18.674	0.972	1.481	0.915	1.366	1.016	1.187	nucleus	GO:0006457 protein folding; GO:0009987 cellular process;	GO:0043226 organelle; GO:0043231 intracellular membrane-bounded organelle; GO:0043229 intracellular organelle; GO:0005783 endoplasmic reticulum; GO:0044464 cell part; GO:0005622 intracellular; GO:0005737 cytoplasm; GO:0012505 endomembrane system; GO:0044424 intracellular part; GO:0043227 membrane-bounded organelle; GO:0005623 cell; GO:0044444 cytoplasmic part;	GO:0043169 cation binding; GO:0046872 metal ion binding; GO:0005515 protein binding; GO:0005509 calcium ion binding; GO:0051082 unfolded protein binding; GO:0005488 binding; GO:0043167 ion binding;				IPR009033;	Calreticulin/calnexin, P domain;
Gene.35462::Unigene2864_Mix::g.35462::m.35462	Coatomer subunit beta-1 OS=Oryza sativa subsp. japonica GN=Os11g0174000 PE=2 SV=1	1.21	Up	0.000396	44.04	1.169	1.464	1.165	1.4	1.2	1.412	cytoplasm	GO:0045184 establishment of protein localization; GO:0006810 transport; GO:0046907 intracellular transport; GO:0070727 cellular macromolecule localization; GO:0051649 establishment of localization in cell; GO:0016192 vesicle-mediated transport; GO:0006886 intracellular protein transport; GO:0071702 organic substance transport; GO:0008104 protein localization; GO:0033036 macromolecule localization…	GO:0016020 membrane; GO:0031410 cytoplasmic vesicle; GO:0031090 organelle membrane; GO:0098796 membrane protein complex; GO:0030137 COPI-coated vesicle; GO:0005737 cytoplasm; GO:0031982 vesicle; GO:0030660 Golgi-associated vesicle membrane; GO:0044433 cytoplasmic vesicle part; GO:0032991 macromolecular complex; GO:0044424 intracellular part; GO:0030120 vesicle coat; GO:0005623 cell; GO:0030663 CO…	GO:0005198 structural molecule activity;				IPR011710; IPR029446;	Coatomer beta subunit, C-terminal; Coatomer beta subunit, appendage platform domain;
Gene.35798::Unigene3189_Mix::g.35798::m.35798	Uncharacterized protein	1.317	Up	0.0416	116.74	0.81	1.016	0.726	0.927	0.596	0.865	nucleus			GO:0003779 actin binding; GO:0005515 protein binding; GO:0008092 cytoskeletal protein binding; GO:0005488 binding;				IPR011684;	Protein Networked (NET), actin-binding (NAB) domain;
Gene.35818::Unigene3216_Mix::g.35818::m.35818	Uncharacterized protein	1.246	Up	0.0323	56.449	0.666	0.792			0.652	0.85	chloroplast	GO:0044699 single-organism process; GO:0008152 metabolic process; GO:0055114 oxidation-reduction process; GO:0044710 single-organism metabolic process;		GO:0097159 organic cyclic compound binding; GO:1901363 heterocyclic compound binding; GO:0097367 carbohydrate derivative binding; GO:1901265 nucleoside phosphate binding; GO:0003824 catalytic activity; GO:0032553 ribonucleotide binding; GO:0005488 binding; GO:0043167 ion binding; GO:0043168 anion binding; GO:0000166 nucleotide binding; GO:0010181 FMN binding; GO:0048037 cofactor binding; GO:00164…				IPR019595; IPR012349;	Domain of unknown function DUF2470; FMN-binding split barrel;
Gene.35848::Unigene3254_Mix::g.35848::m.35848	Basic secretory protease (Fragments) OS=Boswellia serrata PE=1 SV=1	0.38	Down	0.0143	25.69	2.262	0.534	1.401	0.916	1.824	0.634	chloroplast
Gene.36019::Unigene3603_Mix::g.36019::m.36019	12-oxophytodienoate reductase 3 OS=Solanum lycopersicum GN=OPR3 PE=1 SV=1	0.832	Down	0.00696	44.335	1.168	0.957	1.105	0.987	1.235	0.974	chloroplast	GO:0044699 single-organism process; GO:0008152 metabolic process; GO:0055114 oxidation-reduction process; GO:0044710 single-organism metabolic process;		GO:0097159 organic cyclic compound binding; GO:1901363 heterocyclic compound binding; GO:0097367 carbohydrate derivative binding; GO:1901265 nucleoside phosphate binding; GO:0003824 catalytic activity; GO:0032553 ribonucleotide binding; GO:0005488 binding; GO:0043167 ion binding; GO:0043168 anion binding; GO:0000166 nucleotide binding; GO:0010181 FMN binding; GO:0048037 cofactor binding; GO:00164…	K05894	OPR; 12-oxophytodienoic acid reductase [EC:1.3.1.42]	ath00592 alpha-Linolenic acid metabolism - Arabidopsis thaliana (thale cress); ath01100 Metabolic pathways - Arabidopsis thaliana (thale cress); ath01110 Biosynthesis of secondary metabolites - Arabidopsis thaliana (thale cress);	IPR013785; IPR001155;	Aldolase-type TIM barrel; NADH:flavin oxidoreductase/NADH oxidase, N-terminal;
Gene.36227::Unigene3888_Mix::g.36227::m.36227	"Cytochrome c oxidase subunit 6a, mitochondrial OS=Arabidopsis thaliana GN=COX6A PE=2 SV=1"	0.71	Down	0.0169	11.746	1.087	0.943	1.291	0.851	1.168	0.724	mitochondria		GO:0016020 membrane; GO:0098800 inner mitochondrial membrane protein complex; GO:0031090 organelle membrane; GO:0098796 membrane protein complex; GO:0005737 cytoplasm; GO:0032991 macromolecular complex; GO:0098798 mitochondrial protein complex; GO:0044424 intracellular part; GO:0044455 mitochondrial membrane part; GO:0005623 cell; GO:0044422 organelle part; GO:0005740 mitochondrial envelope; GO:0…	GO:0015075 ion transmembrane transporter activity; GO:0022892 substrate-specific transporter activity; GO:0015077 monovalent inorganic cation transmembrane transporter activity; GO:0016676 oxidoreductase activity, acting on a heme group of donors, oxygen as acceptor; GO:0016675 oxidoreductase activity, acting on a heme group of donors; GO:0015078 hydrogen ion transmembrane transporter activity; G…	K02266	COX6A; cytochrome c oxidase subunit 6a	ath00190 Oxidative phosphorylation - Arabidopsis thaliana (thale cress); ath01100 Metabolic pathways - Arabidopsis thaliana (thale cress);
Gene.36492::Unigene4188_Mix::g.36492::m.36492	"ATP-dependent Clp protease proteolytic subunit-related protein 2, chloroplastic OS=Arabidopsis thaliana GN=CLPR2 PE=1 SV=1"	0.822	Down	0.0354	32.838	0.776	0.734	0.912	0.701	0.837	0.64	chloroplast	GO:0006508 proteolysis; GO:0008152 metabolic process; GO:0043170 macromolecule metabolic process; GO:0019538 protein metabolic process; GO:0044238 primary metabolic process; GO:0071704 organic substance metabolic process;		GO:0004252 serine-type endopeptidase activity; GO:0004175 endopeptidase activity; GO:0008233 peptidase activity; GO:0003824 catalytic activity; GO:0017171 serine hydrolase activity; GO:0008236 serine-type peptidase activity; GO:0070011 peptidase activity, acting on L-amino acid peptides; GO:0016787 hydrolase activity;	K01358			IPR029045;	ClpP/crotonase-like domain;
Gene.36546::Unigene4245_Mix::g.36546::m.36546	Probable galactinol--sucrose galactosyltransferase 6 OS=Arabidopsis thaliana GN=RFS6 PE=2 SV=2	1.263	Up	0.00114	97.347	0.808	1.003	0.832	1.001	0.796	1.072	chloroplast			GO:0003824 catalytic activity;	K06617	E2.4.1.82; raffinose synthase [EC:2.4.1.82]	ath00052 Galactose metabolism - Arabidopsis thaliana (thale cress);	IPR013785; IPR017853;	Aldolase-type TIM barrel; Glycoside hydrolase superfamily;
Gene.36797::Unigene4507_Mix::g.36797::m.36797	Kinesin-like protein KIN-UA OS=Arabidopsis thaliana GN=KINUA PE=1 SV=1	1.208	Up	0.0246	98.57	1.143	1.366	1.037	1.442	1.23	1.312	chloroplast	GO:0044763 single-organism cellular process; GO:0007018 microtubule-based movement; GO:0006928 movement of cell or subcellular component; GO:0044699 single-organism process; GO:0009987 cellular process; GO:0007017 microtubule-based process;		GO:0003774 motor activity; GO:1901265 nucleoside phosphate binding; GO:0016817 hydrolase activity, acting on acid anhydrides; GO:0016787 hydrolase activity; GO:0005515 protein binding; GO:0097159 organic cyclic compound binding; GO:1901363 heterocyclic compound binding; GO:0008092 cytoskeletal protein binding; GO:0016462 pyrophosphatase activity; GO:0003824 catalytic activity; GO:0032553 ribonucl…				IPR011989; IPR027417; IPR016024; IPR001752;	Armadillo-like helical; P-loop containing nucleoside triphosphate hydrolase; Armadillo-type fold; Kinesin motor domain;
Gene.36994::Unigene4898_Mix::g.36994::m.36994	Receptor protein kinase TMK1 OS=Arabidopsis thaliana GN=TMK1 PE=1 SV=1	1.245	Up	0.00196	103.38	0.932	1.178	1.006	1.212	0.994	1.261	vacuolar membrane	GO:0016310 phosphorylation; GO:0044267 cellular protein metabolic process; GO:0044238 primary metabolic process; GO:0044237 cellular metabolic process; GO:0006796 phosphate-containing compound metabolic process; GO:0071704 organic substance metabolic process; GO:0008152 metabolic process; GO:0006468 protein phosphorylation; GO:0006793 phosphorus metabolic process; GO:0044260 cellular macromolecul…		GO:0005524 ATP binding; GO:1901265 nucleoside phosphate binding; GO:0016773 phosphotransferase activity, alcohol group as acceptor; GO:0001882 nucleoside binding; GO:0043167 ion binding; GO:0004672 protein kinase activity; GO:0000166 nucleotide binding; GO:0097159 organic cyclic compound binding; GO:1901363 heterocyclic compound binding; GO:0032549 ribonucleoside binding; GO:0097367 carbohydrate …	K00924			IPR000719; IPR013210; IPR032675; IPR013320; IPR011009;	Protein kinase domain; Leucine-rich repeat-containing N-terminal, plant-type; Leucine-rich repeat domain, L domain-like; Concanavalin A-like lectin/glucanase domain; Protein kinase-like domain;
Gene.37036::Unigene4942_Mix::g.37036::m.37036	"Linoleate 13S-lipoxygenase 2-1, chloroplastic OS=Solanum tuberosum GN=LOX2.1 PE=1 SV=1"	1.203	Up	0.0093	103.82	0.672	0.861	0.759	0.892	0.765	0.889	chloroplast	GO:0044699 single-organism process; GO:0008152 metabolic process; GO:0055114 oxidation-reduction process; GO:0044710 single-organism metabolic process;		GO:0016702 oxidoreductase activity, acting on single donors with incorporation of molecular oxygen, incorporation of two atoms of oxygen; GO:0016701 oxidoreductase activity, acting on single donors with incorporation of molecular oxygen; GO:0003824 catalytic activity; GO:0005488 binding; GO:0051213 dioxygenase activity; GO:0043167 ion binding; GO:0043169 cation binding; GO:0046872 metal ion bindi…	K00454	LOX2S; lipoxygenase [EC:1.13.11.12]	ath00592 alpha-Linolenic acid metabolism - Arabidopsis thaliana (thale cress); ath01100 Metabolic pathways - Arabidopsis thaliana (thale cress); ath00591 Linoleic acid metabolism - Arabidopsis thaliana (thale cress); ath01110 Biosynthesis of secondary metabolites - Arabidopsis thaliana (thale cress);	IPR001024; IPR027433; IPR013819;	PLAT/LH2 domain; Lipoxygenase, domain 3; Lipoxygenase, C-terminal;
Gene.37307::Unigene5269_Mix::g.37307::m.37307	"Beta-fructofuranosidase, soluble isoenzyme I OS=Daucus carota GN=INV*DC4 PE=1 SV=2"	0.53	Down	0.0176	70.459	1.577	0.918	1.944	0.895	1.688	0.948	cytoplasm	GO:0008152 metabolic process; GO:0005975 carbohydrate metabolic process; GO:0044238 primary metabolic process; GO:0071704 organic substance metabolic process;		GO:0004553 hydrolase activity, hydrolyzing O-glycosyl compounds; GO:0016787 hydrolase activity; GO:0003824 catalytic activity; GO:0016798 hydrolase activity, acting on glycosyl bonds;				IPR013148; IPR023296; IPR013189; IPR013320;	Glycosyl hydrolase family 32, N-terminal; Glycosyl hydrolase, five-bladed beta-propellor domain; Glycosyl hydrolase family 32, C-terminal; Concanavalin A-like lectin/glucanase domain;
Gene.37843::Unigene5846_Mix::g.37843::m.37843	ABC transporter C family member 10 OS=Arabidopsis thaliana GN=ABCC10 PE=2 SV=2	1.209	Up	0.0478	26.23	0.926	1.056			0.849	1.09	cytoplasm			GO:0005524 ATP binding; GO:1901265 nucleoside phosphate binding; GO:0001882 nucleoside binding; GO:0043167 ion binding; GO:0016817 hydrolase activity, acting on acid anhydrides; GO:0016787 hydrolase activity; GO:0000166 nucleotide binding; GO:0017111 nucleoside-triphosphatase activity; GO:0016887 ATPase activity; GO:0097159 organic cyclic compound binding; GO:1901363 heterocyclic compound binding…				IPR003593; IPR003439; IPR027417;	AAA+ ATPase domain; ABC transporter-like; P-loop containing nucleoside triphosphate hydrolase;
Gene.37965::Unigene6150_Mix::g.37965::m.37965	23 kDa jasmonate-induced protein OS=Hordeum vulgare PE=2 SV=1	1.479	Up	0.00026	25.076	0.912	1.299	0.876	1.396	0.909	1.293	cytoplasm
Gene.37990::Unigene6180_Mix::g.37990::m.37990	"RNA-binding protein CP33, chloroplastic OS=Arabidopsis thaliana GN=CP33 PE=2 SV=1"	1.309	Up	0.0069	26.759	0.666	0.976	0.803	1.004	0.761	0.938	nucleus			GO:0097159 organic cyclic compound binding; GO:1901363 heterocyclic compound binding; GO:1901265 nucleoside phosphate binding; GO:0005488 binding; GO:0003676 nucleic acid binding; GO:0000166 nucleotide binding; GO:0036094 small molecule binding;				IPR000504; IPR012677;	RNA recognition motif domain; Nucleotide-binding alpha-beta plait domain;
Gene.38083::Unigene6267_Mix::g.38083::m.38083	Stem-specific protein TSJT1 OS=Nicotiana tabacum GN=TSJT1 PE=2 SV=1	0.782	Down	0.0021	28.603	1.068	0.896	1.136	0.881	1.186	0.875	nucleus							IPR024286; IPR029055;	Domain of unknown function DUF3700; Nucleophile aminohydrolases, N-terminal;
Gene.38142::Unigene6371_Mix::g.38142::m.38142	Uncharacterized protein	0.817	Down	0.0033	101.69	0.999	0.846	0.958	0.816	1.037	0.783	plasma membrane							IPR007484;	Peptidase M28;
Gene.38284::Unigene6564_Mix::g.38284::m.38284	Protein CELLULOSE SYNTHASE INTERACTIVE 1 OS=Arabidopsis thaliana GN=CSI1 PE=1 SV=1	1.527	Up	0.0167	78.633	1.3	1.521	1.174	1.976	1.062	1.904	chloroplast			GO:0005515 protein binding; GO:0005488 binding;				IPR011989; IPR016024;	Armadillo-like helical; Armadillo-type fold;
Gene.38318::Unigene6603_Mix::g.38318::m.38318	"Probable ATP synthase 24 kDa subunit, mitochondrial OS=Arabidopsis thaliana GN=At2g21870 PE=1 SV=1"	0.804	Down	0.00936	13.52	1.132	0.899	1.033	0.931	1.138	0.827	cytoplasm	GO:0032502 developmental process; GO:0044707 single-multicellular organism process; GO:0009555 pollen development; GO:0044767 single-organism developmental process; GO:0044699 single-organism process; GO:0007275 multicellular organism development; GO:0048229 gametophyte development; GO:0048856 anatomical structure development; GO:0032501 multicellular organismal process;
Gene.38399::Unigene6683_Mix::g.38399::m.38399	Endoplasmin homolog OS=Catharanthus roseus GN=HSP90 PE=2 SV=1	1.201	Up	0.00372	95.025	0.766	0.962	0.743	0.891	0.792	0.911	nucleus	GO:0006457 protein folding; GO:0006950 response to stress; GO:0050896 response to stimulus; GO:0009987 cellular process;		GO:0005524 ATP binding; GO:1901265 nucleoside phosphate binding; GO:0001882 nucleoside binding; GO:0043167 ion binding; GO:0005515 protein binding; GO:0000166 nucleotide binding; GO:0097159 organic cyclic compound binding; GO:1901363 heterocyclic compound binding; GO:0032549 ribonucleoside binding; GO:0097367 carbohydrate derivative binding; GO:0032553 ribonucleotide binding; GO:0005488 binding; …	K09487	HSP90B; heat shock protein 90kDa beta	ath04141 Protein processing in endoplasmic reticulum - Arabidopsis thaliana (thale cress); ath04626 Plant-pathogen interaction - Arabidopsis thaliana (thale cress);	IPR020568; IPR020575; IPR003594;	Ribosomal protein S5 domain 2-type fold; Heat shock protein Hsp90, N-terminal; Histidine kinase-like ATPase, C-terminal domain;
Gene.38677::Unigene6945_Mix::g.38677::m.38677	Peptidyl-prolyl cis-trans isomerase OS=Lupinus luteus PE=2 SV=1	0.828	Down	0.000922	22.921	1.258	1.049	1.258	1.064	1.232	0.989	cytoplasm	GO:0044267 cellular protein metabolic process; GO:0044238 primary metabolic process; GO:0018208 peptidyl-proline modification; GO:0000413 protein peptidyl-prolyl isomerization; GO:0044237 cellular metabolic process; GO:0071704 organic substance metabolic process; GO:0006457 protein folding; GO:0018193 peptidyl-amino acid modification; GO:0008152 metabolic process; GO:0044260 cellular macromolecul…		GO:0003755 peptidyl-prolyl cis-trans isomerase activity; GO:0016853 isomerase activity; GO:0003824 catalytic activity; GO:0016859 cis-trans isomerase activity;	K01802			IPR002130; IPR029000;	Cyclophilin-type peptidyl-prolyl cis-trans isomerase domain; Cyclophilin-like domain;
Gene.38849::Unigene7141_Mix::g.38849::m.38849	"Glycine-rich RNA-binding protein 5, mitochondrial OS=Arabidopsis thaliana GN=RBG5 PE=2 SV=1"	0.825	Down	0.0457	16.387	1.186	0.894	1.064	1.044	1.257	0.957	chloroplast			GO:0097159 organic cyclic compound binding; GO:1901363 heterocyclic compound binding; GO:1901265 nucleoside phosphate binding; GO:0005488 binding; GO:0003676 nucleic acid binding; GO:0000166 nucleotide binding; GO:0036094 small molecule binding;	K12741	HNRNPA1_3; heterogeneous nuclear ribonucleoprotein A1/A3	ath03040 Spliceosome - Arabidopsis thaliana (thale cress);	IPR000504; IPR012677;	RNA recognition motif domain; Nucleotide-binding alpha-beta plait domain;
Gene.39046::Unigene7522_Mix::g.39046::m.39046	Non-specific lipid-transfer protein OS=Beta vulgaris GN=IWF1' PE=3 SV=1	0.487	Down	0.000258	11.906	0.752	0.364	0.844	0.429	0.798	0.373	extracellular	GO:0006810 transport; GO:0006869 lipid transport; GO:1902578 single-organism localization; GO:0044699 single-organism process; GO:0010876 lipid localization; GO:0071702 organic substance transport; GO:0033036 macromolecule localization; GO:0051179 localization; GO:0044765 single-organism transport; GO:0051234 establishment of localization;		GO:0008289 lipid binding; GO:0005488 binding;				IPR016140;	Bifunctional inhibitor/plant lipid transfer protein/seed storage helical domain;
Gene.39054::Unigene7528_Mix::g.39054::m.39054	Uncharacterized GPI-anchored protein At1g61900 OS=Arabidopsis thaliana GN=At1g61900 PE=1 SV=1	1.303	Up	0.0108	48.179	0.745	1.098	0.786	0.951	0.851	1.054	extracellular
Gene.39075::Unigene7546_Mix::g.39075::m.39075	"Magnesium-chelatase subunit ChlD, chloroplastic OS=Nicotiana tabacum GN=CHLD PE=2 SV=1"	1.238	Up	0.0306	83.912	0.91	1.011	0.907	1.052	0.813	1.193	chloroplast	GO:0051188 cofactor biosynthetic process; GO:0046148 pigment biosynthetic process; GO:0006725 cellular aromatic compound metabolic process; GO:0015994 chlorophyll metabolic process; GO:0044699 single-organism process; GO:0009058 biosynthetic process; GO:1901566 organonitrogen compound biosynthetic process; GO:0044237 cellular metabolic process; GO:0071704 organic substance metabolic process; GO:0…		GO:0005524 ATP binding; GO:1901265 nucleoside phosphate binding; GO:0001882 nucleoside binding; GO:0043167 ion binding; GO:0016874 ligase activity; GO:0051003 ligase activity, forming nitrogen-metal bonds, forming coordination complexes; GO:0051002 ligase activity, forming nitrogen-metal bonds; GO:0016851 magnesium chelatase activity; GO:0000166 nucleotide binding; GO:0097159 organic cyclic compo…	K03404	chlD; magnesium chelatase subunit D [EC:6.6.1.1]	ath00860 Porphyrin and chlorophyll metabolism - Arabidopsis thaliana (thale cress); ath01100 Metabolic pathways - Arabidopsis thaliana (thale cress); ath01110 Biosynthesis of secondary metabolites - Arabidopsis thaliana (thale cress);	IPR003593; IPR000523; IPR027417; IPR002035;	AAA+ ATPase domain; Magnesium chelatase ChlI domain; P-loop containing nucleoside triphosphate hydrolase; von Willebrand factor, type A;
Gene.39337::Unigene7897_Mix::g.39337::m.39337	"Ribulose bisphosphate carboxylase small chain 3, chloroplastic OS=Amaranthus hypochondriacus GN=RBCS3 PE=2 SV=1"	0.814	Down	0.0182	20.391	0.739	0.675	0.748	0.6	0.83	0.612	chloroplast				K01602	rbcS; ribulose-bisphosphate carboxylase small chain [EC:4.1.1.39]	ath01200 Carbon metabolism - Arabidopsis thaliana (thale cress); ath01100 Metabolic pathways - Arabidopsis thaliana (thale cress); ath00630 Glyoxylate and dicarboxylate metabolism - Arabidopsis thaliana (thale cress); ath00710 Carbon fixation in photosynthetic organisms - Arabidopsis thaliana (thale cress);	IPR024680; IPR000894;	Ribulose-1,5-bisphosphate carboxylase small subunit, N-terminal; Ribulose bisphosphate carboxylase small chain, domain;
Gene.39604::Unigene8154_Mix::g.39604::m.39604	Uncharacterized protein	0.811	Down	0.00496	12.332	1.055	0.855	0.969	0.834	1.015	0.777	cytoplasm
Gene.39686::Unigene8227_Mix::g.39686::m.39686	"ABC transporter D family member 2, chloroplastic OS=Arabidopsis thaliana GN=ABCC2 PE=1 SV=1"	1.209	Up	0.0289	82.564	0.913	0.973	0.8	1.093	0.81	0.984	chloroplast	GO:0006810 transport; GO:0055085 transmembrane transport; GO:0051179 localization; GO:0051234 establishment of localization;	GO:0031224 intrinsic component of membrane; GO:0016020 membrane; GO:0016021 integral component of membrane; GO:0044425 membrane part;	GO:1901265 nucleoside phosphate binding; GO:0015399 primary active transmembrane transporter activity; GO:0016817 hydrolase activity, acting on acid anhydrides; GO:0016787 hydrolase activity; GO:0016887 ATPase activity; GO:0097159 organic cyclic compound binding; GO:1901363 heterocyclic compound binding; GO:0016462 pyrophosphatase activity; GO:0003824 catalytic activity; GO:0032553 ribonucleotide…				IPR003593; IPR003439; IPR027417; IPR011527;	AAA+ ATPase domain; ABC transporter-like; P-loop containing nucleoside triphosphate hydrolase; ABC transporter type 1, transmembrane domain;
Gene.39711::Unigene8251_Mix::g.39711::m.39711	Signal recognition particle 19 kDa protein OS=Arabidopsis thaliana GN=SRP19 PE=1 SV=1	0.774	Down	0.0226	15.455	1.076	0.915	1.123	0.954	1.279	0.823	cytoplasm	GO:0046907 intracellular transport; GO:0072599 establishment of protein localization to endoplasmic reticulum; GO:0072594 establishment of protein localization to organelle; GO:0072657 protein localization to membrane; GO:0045047 protein targeting to ER; GO:0071702 organic substance transport; GO:0006613 cotranslational protein targeting to membrane; GO:0015031 protein transport; GO:0051641 cellu…	GO:0044464 cell part; GO:0005622 intracellular; GO:0048500 signal recognition particle; GO:0005737 cytoplasm; GO:0032991 macromolecular complex; GO:0044424 intracellular part; GO:1990904 ribonucleoprotein complex; GO:0030529 intracellular ribonucleoprotein complex; GO:0005623 cell; GO:0044444 cytoplasmic part;	GO:0097159 organic cyclic compound binding; GO:1901363 heterocyclic compound binding; GO:0003723 RNA binding; GO:0005488 binding; GO:0008312 7S RNA binding; GO:0003676 nucleic acid binding;	K03105	SRP19; signal recognition particle subunit SRP19	ath03060 Protein export - Arabidopsis thaliana (thale cress);
Gene.40060::Unigene8790_Mix::g.40060::m.40060	"Prohibitin-2, mitochondrial OS=Arabidopsis thaliana GN=PHB2 PE=1 SV=1"	0.813	Down	0.013	32.159	1.179	1.054	1.271	1.024	1.216	0.902	chloroplast		GO:0016020 membrane;		K17081			IPR001107;	Band 7 domain;
Gene.40081::Unigene8801_Mix::g.40081::m.40081	Protein FORGETTER 1 OS=Arabidopsis thaliana GN=FGT1 PE=1 SV=1	1.242	Up	0.00616	133.43	0.843	0.95	0.82	1.059	0.806	1.058	chloroplast			GO:0043169 cation binding; GO:0046872 metal ion binding; GO:0005515 protein binding; GO:0008270 zinc ion binding; GO:0046914 transition metal ion binding; GO:0005488 binding; GO:0043167 ion binding;				IPR026937; IPR013083; IPR001965; IPR027417; IPR011011; IPR019787;	Strawberry notch, helicase C domain; Zinc finger, RING/FYVE/PHD-type; Zinc finger, PHD-type; P-loop containing nucleoside triphosphate hydrolase; Zinc finger, FYVE/PHD-type; Zinc finger, PHD-finger;
Gene.40357::Unigene9193_Mix::g.40357::m.40357	"ATP synthase subunit O, mitochondrial OS=Ipomoea batatas PE=1 SV=1"	0.817	Down	0.0189	26.773	1.057	0.986	1.131	0.905	1.134	0.824	mitochondria	GO:0009116 nucleoside metabolic process; GO:0042278 purine nucleoside metabolic process; GO:0009167 purine ribonucleoside monophosphate metabolic process; GO:0009117 nucleotide metabolic process; GO:0044699 single-organism process; GO:0046129 purine ribonucleoside biosynthetic process; GO:0009163 nucleoside biosynthetic process; GO:0009058 biosynthetic process; GO:0009156 ribonucleoside monophosp…	GO:0016020 membrane;	GO:0022804 active transmembrane transporter activity; GO:0042625 ATPase coupled ion transmembrane transporter activity; GO:0015075 ion transmembrane transporter activity; GO:0022853 active ion transmembrane transporter activity; GO:0015399 primary active transmembrane transporter activity; GO:0022892 substrate-specific transporter activity; GO:0044769 ATPase activity, coupled to transmembrane mov…	K02137	ATPeF0O; F-type H+-transporting ATPase subunit O	ath00190 Oxidative phosphorylation - Arabidopsis thaliana (thale cress); ath01100 Metabolic pathways - Arabidopsis thaliana (thale cress);	IPR026015;	F1F0 ATP synthase OSCP/delta subunit, N-terminal domain;
Gene.40454::Unigene9276_Mix::g.40454::m.40454	"NADH dehydrogenase [ubiquinone] iron-sulfur protein 6, mitochondrial OS=Arabidopsis thaliana GN=At3g03070 PE=3 SV=1"	0.748	Down	0.00128	11.679	1.183	0.941	1.288	0.955	1.237	0.877	mitochondria				K03939	NDUFS6; NADH dehydrogenase (ubiquinone) Fe-S protein 6	ath00190 Oxidative phosphorylation - Arabidopsis thaliana (thale cress); ath01100 Metabolic pathways - Arabidopsis thaliana (thale cress);	IPR019401;	Zinc finger, CHCC-type;
Gene.4046::CL1153.Contig2_Mix::g.4046::m.4046	Pathogenesis-related protein STH-21 OS=Solanum tuberosum GN=STH-21 PE=2 SV=1	0.448	Down	0.033	18.2	1.012	0.346	0.911	0.516			cytoplasm	GO:0006952 defense response; GO:0050896 response to stimulus; GO:0006950 response to stress; GO:0009607 response to biotic stimulus;						IPR000916; IPR023393;	Bet v I/Major latex protein; START-like domain;
Gene.40483::Unigene9303_Mix::g.40483::m.40483	Uncharacterized protein	1.275	Up	0.000158	38.941	1.31	1.734	1.365	1.687	1.317	1.667	plasma membrane	GO:0044699 single-organism process; GO:0008152 metabolic process; GO:0044238 primary metabolic process; GO:0044710 single-organism metabolic process; GO:0006629 lipid metabolic process; GO:0071704 organic substance metabolic process;	GO:0016020 membrane; GO:0044464 cell part; GO:0005622 intracellular; GO:0044425 membrane part; GO:0005737 cytoplasm; GO:0031224 intrinsic component of membrane; GO:0044424 intracellular part; GO:0005623 cell; GO:0016021 integral component of membrane;	GO:0016627 oxidoreductase activity, acting on the CH-CH group of donors; GO:0003824 catalytic activity; GO:0016491 oxidoreductase activity;				IPR001104;	3-oxo-5-alpha-steroid 4-dehydrogenase, C-terminal;
Gene.40505::Unigene9332_Mix::g.40505::m.40505	Ubiquitin-conjugating enzyme E2 8 OS=Arabidopsis thaliana GN=UBC8 PE=1 SV=1	0.828	Down	0.0313	16.377	1.236	0.975	1.197	1.04			nucleus				K06689	UBE2D; ubiquitin-conjugating enzyme E2 D [EC:2.3.2.23]	ath04141 Protein processing in endoplasmic reticulum - Arabidopsis thaliana (thale cress); ath04120 Ubiquitin mediated proteolysis - Arabidopsis thaliana (thale cress);	IPR016135; IPR000608;	Ubiquitin-conjugating enzyme/RWD-like; Ubiquitin-conjugating enzyme E2;
Gene.40517::Unigene9344_Mix::g.40517::m.40517	Uncharacterized protein	0.8	Down	0.0248	22.694	1.184	1.055	1.182	0.985	1.377	0.955	cytoplasm							IPR011993;	PH domain-like;
Gene.40572::Unigene9399_Mix::g.40572::m.40572	"Arginase 1, mitochondrial OS=Arabidopsis thaliana GN=ARGAH1 PE=2 SV=1"	0.781	Down	0.0227	39.606	1.051	0.927	1.031	0.856	1.173	0.758	chloroplast			GO:0003824 catalytic activity; GO:0005488 binding; GO:0016813 hydrolase activity, acting on carbon-nitrogen (but not peptide) bonds, in linear amidines; GO:0043167 ion binding; GO:0043169 cation binding; GO:0046872 metal ion binding; GO:0016787 hydrolase activity; GO:0016810 hydrolase activity, acting on carbon-nitrogen (but not peptide) bonds;	K01476	E3.5.3.1; arginase [EC:3.5.3.1]	ath01230 Biosynthesis of amino acids - Arabidopsis thaliana (thale cress); ath00220 Arginine biosynthesis - Arabidopsis thaliana (thale cress); ath01100 Metabolic pathways - Arabidopsis thaliana (thale cress); ath00330 Arginine and proline metabolism - Arabidopsis thaliana (thale cress); ath01110 Biosynthesis of secondary metabolites - Arabidopsis thaliana (thale cress);	IPR023696;	Ureohydrolase domain;
Gene.40874::Unigene9735_Mix::g.40874::m.40874	Glutathione S-transferase T2 OS=Arabidopsis thaliana GN=GSTT2 PE=2 SV=1	0.713	Down	0.0077	12.781	1.513	1.012	1.342	0.975	1.252	0.942	cytoplasm							IPR010987;	Glutathione S-transferase, C-terminal-like;
Gene.40958::Unigene9917_Mix::g.40958::m.40958	Uncharacterized protein	0.643	Down	0.00298	33.694	1.436	1.028	1.356	0.92	1.576	0.862	cytoplasm			GO:0005515 protein binding; GO:0005488 binding;				IPR020683;	Ankyrin repeat-containing domain;
Gene.40998::Unigene10056_Mix::g.40998::m.40998	"Diphosphomevalonate decarboxylase MVD2, peroxisomal OS=Arabidopsis thaliana GN=MVD2 PE=1 SV=1"	0.802	Down	0.000101	49.086	1.472	1.18	1.45	1.163	1.422	1.14	plasma membrane	GO:0006790 sulfur compound metabolic process; GO:0019287 isopentenyl diphosphate biosynthetic process, mevalonate pathway; GO:0006720 isoprenoid metabolic process; GO:0044711 single-organism biosynthetic process; GO:0035383 thioester metabolic process; GO:0008654 phospholipid biosynthetic process; GO:0044763 single-organism cellular process; GO:0044699 single-organism process; GO:0006732 coenzyme…	GO:0044464 cell part; GO:0005622 intracellular; GO:0005737 cytoplasm; GO:0044424 intracellular part; GO:0005829 cytosol; GO:0005623 cell; GO:0044444 cytoplasmic part;	GO:0005524 ATP binding; GO:1901265 nucleoside phosphate binding; GO:0001882 nucleoside binding; GO:0043167 ion binding; GO:0016829 lyase activity; GO:0000166 nucleotide binding; GO:0097159 organic cyclic compound binding; GO:1901363 heterocyclic compound binding; GO:0032549 ribonucleoside binding; GO:0097367 carbohydrate derivative binding; GO:0003824 catalytic activity; GO:0032553 ribonucleotide…	K01597	MVD; diphosphomevalonate decarboxylase [EC:4.1.1.33]	ath00900 Terpenoid backbone biosynthesis - Arabidopsis thaliana (thale cress); ath01100 Metabolic pathways - Arabidopsis thaliana (thale cress); ath01110 Biosynthesis of secondary metabolites - Arabidopsis thaliana (thale cress);	IPR020568; IPR006204; IPR014721; IPR013750;	Ribosomal protein S5 domain 2-type fold; GHMP kinase N-terminal domain; Ribosomal protein S5 domain 2-type fold, subgroup; GHMP kinase, C-terminal domain;
Gene.41021::Unigene10077_Mix::g.41021::m.41021	H/ACA ribonucleoprotein complex subunit 2-like protein OS=Arabidopsis thaliana GN=At5g08180 PE=1 SV=1	0.778	Down	0.00086	13.832	1.202	0.987	1.221	0.965	1.229	0.891	cytoplasm	GO:0044085 cellular component biogenesis; GO:0042254 ribosome biogenesis; GO:0022613 ribonucleoprotein complex biogenesis; GO:0071840 cellular component organization or biogenesis;	GO:0043229 intracellular organelle; GO:0043232 intracellular non-membrane-bounded organelle; GO:0044446 intracellular organelle part; GO:0032991 macromolecular complex; GO:0031981 nuclear lumen; GO:0044424 intracellular part; GO:0005730 nucleolus; GO:0005623 cell; GO:0044422 organelle part; GO:0043228 non-membrane-bounded organelle; GO:0043226 organelle; GO:0043231 intracellular membrane-bounded …	GO:0097159 organic cyclic compound binding; GO:1901363 heterocyclic compound binding; GO:0003723 RNA binding; GO:0005488 binding; GO:0003676 nucleic acid binding;	K12845	SNU13; U4/U6 small nuclear ribonucleoprotein SNU13	ath03008 Ribosome biogenesis in eukaryotes - Arabidopsis thaliana (thale cress); ath03040 Spliceosome - Arabidopsis thaliana (thale cress);	IPR029064; IPR004038;	50S ribosomal protein L30e-like; Ribosomal protein L7Ae/L30e/S12e/Gadd45;
Gene.41070::Unigene10127_Mix::g.41070::m.41070	Uncharacterized protein	0.821	Down	0.00444	24.545	1.356	1.08	1.267	1.081	1.246	1.017	cytoplasm				K04507			IPR007052; IPR007699; IPR008978;	CS domain; SGS domain; HSP20-like chaperone;
Gene.41151::Unigene10217_Mix::g.41151::m.41151	Uncharacterized protein	1.244	Up	0.0243	39.308	0.792	0.97			0.742	0.938	nucleus	GO:0050794 regulation of cellular process; GO:0010468 regulation of gene expression; GO:0006355 regulation of transcription, DNA-templated; GO:0031326 regulation of cellular biosynthetic process; GO:0080090 regulation of primary metabolic process; GO:0060255 regulation of macromolecule metabolic process; GO:0019219 regulation of nucleobase-containing compound metabolic process; GO:0010556 regulat…						IPR008991; IPR006645; IPR014722; IPR005824;	Translation protein SH3-like domain; NusG, N-terminal; Ribosomal protein L2 domain 2; KOW;
Gene.41429::Unigene10600_Mix::g.41429::m.41429	Beta-galactosidase 1 OS=Arabidopsis thaliana GN=BGAL1 PE=2 SV=1	1.383	Up	0.000143	94.369	1.029	1.456	1.033	1.365	1.01	1.428	chloroplast	GO:0008152 metabolic process; GO:0005975 carbohydrate metabolic process; GO:0044238 primary metabolic process; GO:0071704 organic substance metabolic process;		GO:0004553 hydrolase activity, hydrolyzing O-glycosyl compounds; GO:0030246 carbohydrate binding; GO:0016787 hydrolase activity; GO:0003824 catalytic activity; GO:0005488 binding; GO:0016798 hydrolase activity, acting on glycosyl bonds;				IPR031330; IPR000922; IPR017853; IPR013781; IPR008979;	Glycoside hydrolase 35, catalytic domain; D-galactoside/L-rhamnose binding SUEL lectin domain; Glycoside hydrolase superfamily; Glycoside hydrolase, catalytic domain; Galactose-binding domain-like;
Gene.41474::Unigene10633_Mix::g.41474::m.41474	Peroxidase 72 OS=Arabidopsis thaliana GN=PER72 PE=1 SV=1	0.808	Down	0.00148	36.489	1.5	1.278	1.496	1.167	1.479	1.171	chloroplast	GO:0008152 metabolic process; GO:0042743 hydrogen peroxide metabolic process; GO:0006950 response to stress; GO:0072593 reactive oxygen species metabolic process; GO:0055114 oxidation-reduction process; GO:0044710 single-organism metabolic process; GO:0006979 response to oxidative stress; GO:0044699 single-organism process; GO:0044248 cellular catabolic process; GO:0050896 response to stimulus; G…		GO:0097159 organic cyclic compound binding; GO:1901363 heterocyclic compound binding; GO:0020037 heme binding; GO:0003824 catalytic activity; GO:0005488 binding; GO:0016209 antioxidant activity; GO:0004601 peroxidase activity; GO:0046906 tetrapyrrole binding; GO:0016491 oxidoreductase activity; GO:0016684 oxidoreductase activity, acting on peroxide as acceptor;	K00430	E1.11.1.7; peroxidase [EC:1.11.1.7]	ath01100 Metabolic pathways - Arabidopsis thaliana (thale cress); ath00940 Phenylpropanoid biosynthesis - Arabidopsis thaliana (thale cress); ath01110 Biosynthesis of secondary metabolites - Arabidopsis thaliana (thale cress);	IPR033905; IPR002016;	Secretory peroxidase; Haem peroxidase, plant/fungal/bacterial;
Gene.41564::Unigene10698_Mix::g.41564::m.41564	Vesicle-associated membrane protein 712 OS=Arabidopsis thaliana GN=VAMP712 PE=2 SV=1	1.261	Up	0.0172	13.317	0.924	1.12			0.899	1.178	nucleus	GO:0006810 transport; GO:0051179 localization; GO:0051234 establishment of localization;						IPR010908; IPR011012;	Longin domain; Longin-like domain;
Gene.41570::Unigene10706_Mix::g.41570::m.41570	Coatomer subunit zeta-3 OS=Oryza sativa subsp. japonica GN=Os01g0838800 PE=2 SV=1	1.355	Up	0.036	16.74	1.002	1.258			0.875	1.285	cytoplasm	GO:0006810 transport; GO:0051179 localization; GO:0051234 establishment of localization;						IPR011012; IPR022775;	Longin-like domain; AP complex, mu/sigma subunit;
Gene.41846::Unigene11005_Mix::g.41846::m.41846	Uncharacterized protein	0.627	Down	0.00184	28.183	1.796	1.152	1.598	1.107	1.71	0.939	nucleus
Gene.42007::Unigene11359_Mix::g.42007::m.42007	GDSL esterase/lipase 7 OS=Arabidopsis thaliana GN=GLIP7 PE=2 SV=1	0.681	Down	0.00378	42.611	1.516	1.147	1.68	1.112	1.511	0.948	nucleus			GO:0016787 hydrolase activity; GO:0003824 catalytic activity; GO:0016788 hydrolase activity, acting on ester bonds;				IPR001087; IPR013830;	GDSL lipase/esterase; SGNH hydrolase-type esterase domain;
Gene.42164::Unigene11565_Mix::g.42164::m.42164	Uncharacterized protein	0.677	Down	0.0248	16.405	1.123	0.856	1.083	0.887	1.358	0.669	chloroplast
Gene.42187::Unigene11599_Mix::g.42187::m.42187	Uncharacterized protein	0.79	Down	0.0487	18.994	1.069	0.796			1.077	0.899	cytoplasm				K13173
Gene.42312::Unigene11759_Mix::g.42312::m.42312	Sucrose synthase OS=Vigna radiata var. radiata GN=SS1 PE=1 SV=1	1.878	Up	3.76e-07	14.221	1.062	1.949	1.028	1.99	1.044	1.946	cytoplasm							IPR001296;	Glycosyl transferase, family 1;
Gene.42322::Unigene11773_Mix::g.42322::m.42322	Patellin-3 OS=Arabidopsis thaliana GN=PATL3 PE=1 SV=2	1.336	Up	0.0464	15.843	1.199	1.575	1.177	1.57	0.934	1.277	chloroplast
Gene.42347::Unigene11798_Mix::g.42347::m.42347	Heat shock protein 83 OS=Ipomoea nil GN=HSP83A PE=2 SV=1	1.276	Up	0.00646	23.989	0.899	1.162	0.957	1.146	0.964	1.289	cytoplasm	GO:0006457 protein folding; GO:0006950 response to stress; GO:0050896 response to stimulus; GO:0009987 cellular process;		GO:0005524 ATP binding; GO:1901265 nucleoside phosphate binding; GO:0001882 nucleoside binding; GO:0043167 ion binding; GO:0005515 protein binding; GO:0000166 nucleotide binding; GO:0097159 organic cyclic compound binding; GO:1901363 heterocyclic compound binding; GO:0032549 ribonucleoside binding; GO:0097367 carbohydrate derivative binding; GO:0032553 ribonucleotide binding; GO:0005488 binding; …				IPR020568;	Ribosomal protein S5 domain 2-type fold;
Gene.42490::Unigene11949_Mix::g.42490::m.42490	"10 kDa chaperonin, mitochondrial OS=Arabidopsis thaliana GN=CPN10 PE=1 SV=1"	0.807	Down	0.009	12.142	1.152	0.949	1.085	0.931	1.106	0.819	chloroplast	GO:0006457 protein folding; GO:0009987 cellular process;	GO:0044424 intracellular part; GO:0005623 cell; GO:0044464 cell part; GO:0005622 intracellular; GO:0005737 cytoplasm;		K04078			IPR011032;	GroES-like;
Gene.42661::Unigene12118_Mix::g.42661::m.42661	Calreticulin OS=Nicotiana plumbaginifolia GN=CAL1 PE=2 SV=1	1.353	Up	0.000662	33.777	0.929	1.245	0.979	1.234	0.872	1.282	cytoplasm	GO:0006457 protein folding; GO:0009987 cellular process;	GO:0043226 organelle; GO:0043231 intracellular membrane-bounded organelle; GO:0043229 intracellular organelle; GO:0005783 endoplasmic reticulum; GO:0044464 cell part; GO:0005622 intracellular; GO:0005737 cytoplasm; GO:0012505 endomembrane system; GO:0044424 intracellular part; GO:0043227 membrane-bounded organelle; GO:0005623 cell; GO:0044444 cytoplasmic part;	GO:0043169 cation binding; GO:0046872 metal ion binding; GO:0005515 protein binding; GO:0005509 calcium ion binding; GO:0051082 unfolded protein binding; GO:0005488 binding; GO:0043167 ion binding;	K08057	CALR; calreticulin	ath04141 Protein processing in endoplasmic reticulum - Arabidopsis thaliana (thale cress); ath04145 Phagosome - Arabidopsis thaliana (thale cress);	IPR009033; IPR013320;	Calreticulin/calnexin, P domain; Concanavalin A-like lectin/glucanase domain;
Gene.42756::Unigene12217_Mix::g.42756::m.42756	Annexin D4 OS=Arabidopsis thaliana GN=ANN4 PE=2 SV=1	1.227	Up	0.000597	35.743	1.133	1.452	1.173	1.371	1.141	1.406	cytoplasm			GO:0005544 calcium-dependent phospholipid binding; GO:0005488 binding; GO:0005543 phospholipid binding; GO:0043167 ion binding; GO:0008289 lipid binding; GO:0043169 cation binding; GO:0046872 metal ion binding; GO:0043168 anion binding; GO:0005509 calcium ion binding;	K17098
Gene.42796::Unigene12263_Mix::g.42796::m.42796	Universal stress protein A-like protein OS=Arabidopsis thaliana GN=At3g01520 PE=1 SV=2	0.833	Down	0.0171	19.743			1.06	0.875	1.087	0.914	cytoplasm	GO:0006950 response to stress; GO:0050896 response to stimulus;						IPR006016; IPR014729;	UspA; Rossmann-like alpha/beta/alpha sandwich fold;
Gene.42892::Unigene12538_Mix::g.42892::m.42892	Patellin-5 OS=Arabidopsis thaliana GN=PATL5 PE=1 SV=2	1.851	Up	0.0142	42.117	1.1	1.579	1.04	1.777	0.884	2.241	nucleus	GO:0006810 transport; GO:0051179 localization; GO:0051234 establishment of localization;	GO:0016020 membrane; GO:0044425 membrane part; GO:0005622 intracellular; GO:0044464 cell part; GO:0031224 intrinsic component of membrane; GO:0005623 cell; GO:0016021 integral component of membrane;	GO:0005215 transporter activity;				IPR001251; IPR009038; IPR011074;	CRAL-TRIO lipid binding domain; GOLD domain; CRAL/TRIO, N-terminal domain;
Gene.43224::Unigene13147_Mix::g.43224::m.43224	MLP-like protein 43 OS=Arabidopsis thaliana GN=MLP43 PE=1 SV=1	0.768	Down	0.0356	17.951	1.56	1.287	1.445	1.302	1.755	1.068	cytoplasm	GO:0006952 defense response; GO:0050896 response to stimulus; GO:0006950 response to stress; GO:0009607 response to biotic stimulus;						IPR023393; IPR000916;	START-like domain; Bet v I/Major latex protein;
Gene.43227::Unigene13153_Mix::g.43227::m.43227	MLP-like protein 31 OS=Arabidopsis thaliana GN=MLP31 PE=2 SV=2	1.266	Up	0.0339	21.449	1.312	1.734	1.306	1.708	1.304	1.525	cytoplasm	GO:0006952 defense response; GO:0050896 response to stimulus; GO:0006950 response to stress; GO:0009607 response to biotic stimulus;						IPR000916; IPR023393;	Bet v I/Major latex protein; START-like domain;
Gene.43836::Unigene15821_Mix::g.43836::m.43836	STS14 protein OS=Solanum tuberosum GN=STS14 PE=2 SV=1	0.816	Down	0.00384	19.09	1.445	1.269	1.554	1.252	1.515	1.162	extracellular							IPR034111; IPR014044;	Pathogenesis-related protein 1-like, SCP domain; CAP domain;
Gene.43919::Unigene16176_Mix::g.43919::m.43919	Uncharacterized protein	0.762	Down	0.000963	11.075	1.313	0.928	1.239	1.005	1.308	1.007	chloroplast
Gene.44796::Unigene19334_Mix::g.44796::m.44796	Two pore calcium channel protein 1 OS=Arabidopsis thaliana GN=TPC1 PE=1 SV=1	1.393	Up	0.0196	84.014	0.58	0.719	0.606	0.8	0.568	0.925	plasma membrane	GO:0006810 transport; GO:0055085 transmembrane transport; GO:0051179 localization; GO:0006811 ion transport; GO:0051234 establishment of localization;	GO:0016020 membrane;	GO:0015075 ion transmembrane transporter activity; GO:0022838 substrate-specific channel activity; GO:0005488 binding; GO:0043167 ion binding; GO:0022803 passive transmembrane transporter activity; GO:0043169 cation binding; GO:0046872 metal ion binding; GO:0022892 substrate-specific transporter activity; GO:0005216 ion channel activity; GO:0005509 calcium ion binding; GO:0015267 channel activity…	K16900			IPR005821; IPR002048; IPR011992; IPR027359;	Ion transport domain; EF-hand domain; EF-hand domain pair; Voltage-dependent channel, four helix bundle domain;
Gene.4494::CL1275.Contig5_Mix::g.4494::m.4494	Stress-related protein OS=Vitis riparia GN=SRP PE=2 SV=1	0.659	Down	0.0317	27.711	1.309	1.006	1.316	0.876	1.329	0.723	chloroplast
Gene.451::CL109.Contig1_Mix::g.451::m.451	Heat shock cognate 70 kDa protein OS=Petunia hybrida GN=HSP70 PE=2 SV=1	0.575	Down	3.91e-05	67.332	1.227	0.688	1.253	0.684	1.233	0.762	cytoplasm							IPR029048; IPR029047;	Heat shock protein 70kD, C-terminal domain; Heat shock protein 70kD, peptide-binding domain;
Gene.45380::Unigene21742_Mix::g.45380::m.45380	U-box domain-containing protein 44 OS=Arabidopsis thaliana GN=PUB44 PE=1 SV=1	1.224	Up	0.0132	27.895	1.026	1.348	1.117	1.213	1.073	1.374	nucleus	GO:0008152 metabolic process; GO:0032446 protein modification by small protein conjugation; GO:0016567 protein ubiquitination; GO:0044260 cellular macromolecule metabolic process; GO:0044267 cellular protein metabolic process; GO:0006464 cellular protein modification process; GO:0043170 macromolecule metabolic process; GO:0019538 protein metabolic process; GO:0070647 protein modification by small…		GO:0019787 ubiquitin-like protein transferase activity; GO:0003824 catalytic activity; GO:0016740 transferase activity; GO:0004842 ubiquitin-protein transferase activity;				IPR003613; IPR013083; IPR011989;	U box domain; Zinc finger, RING/FYVE/PHD-type; Armadillo-like helical;
Gene.45384::Unigene21752_Mix::g.45384::m.45384	Aspartic proteinase CDR1 OS=Arabidopsis thaliana GN=CDR1 PE=1 SV=1	0.683	Down	0.00224	49.671	0.876	0.613	0.976	0.697	0.943	0.599	cytoplasm	GO:0006508 proteolysis; GO:0008152 metabolic process; GO:0043170 macromolecule metabolic process; GO:0019538 protein metabolic process; GO:0044238 primary metabolic process; GO:0071704 organic substance metabolic process;		GO:0004175 endopeptidase activity; GO:0008233 peptidase activity; GO:0003824 catalytic activity; GO:0004190 aspartic-type endopeptidase activity; GO:0070011 peptidase activity, acting on L-amino acid peptides; GO:0016787 hydrolase activity; GO:0070001 aspartic-type peptidase activity;				IPR032799; IPR033121; IPR021109; IPR032861; IPR034161;	Xylanase inhibitor, C-terminal; Peptidase family A1 domain; Aspartic peptidase domain; Xylanase inhibitor, N-terminal; Pepsin-like domain, plant;
Gene.4574::CL1304.Contig2_Mix::g.4574::m.4574	Trypsin inhibitor 1B OS=Psophocarpus tetragonolobus PE=1 SV=1	0.814	Down	0.00256	21.235	1.283	1.062	1.3	1.114	1.311	0.993	extracellular			GO:0030234 enzyme regulator activity; GO:0030414 peptidase inhibitor activity; GO:0061134 peptidase regulator activity; GO:0061135 endopeptidase regulator activity; GO:0004857 enzyme inhibitor activity; GO:0098772 molecular function regulator; GO:0004866 endopeptidase inhibitor activity;				IPR011065;	Kunitz inhibitor ST1-like;
Gene.46091::Unigene24880_Mix::g.46091::m.46091	Peroxidase 60 OS=Arabidopsis thaliana GN=PER60 PE=1 SV=1	0.811	Down	0.044	25.836	0.949	0.845	0.872	0.71	0.911	0.662	extracellular	GO:0008152 metabolic process; GO:0006950 response to stress; GO:0055114 oxidation-reduction process; GO:0044710 single-organism metabolic process; GO:0006979 response to oxidative stress; GO:0044699 single-organism process; GO:0050896 response to stimulus;		GO:0097159 organic cyclic compound binding; GO:1901363 heterocyclic compound binding; GO:0020037 heme binding; GO:0003824 catalytic activity; GO:0005488 binding; GO:0016209 antioxidant activity; GO:0004601 peroxidase activity; GO:0046906 tetrapyrrole binding; GO:0016491 oxidoreductase activity; GO:0016684 oxidoreductase activity, acting on peroxide as acceptor;				IPR002016;	Haem peroxidase, plant/fungal/bacterial;
Gene.46115::Unigene25052_Mix::g.46115::m.46115	Uncharacterized protein	0.764	Down	0.0249	14.865	1.13	0.946	1.088	0.939	1.289	0.793	cytoplasm	GO:0006457 protein folding; GO:0009987 cellular process;	GO:0016272 prefoldin complex; GO:0032991 macromolecular complex; GO:0043234 protein complex;	GO:0005515 protein binding; GO:0051082 unfolded protein binding; GO:0005488 binding;	K09548
Gene.46230::Unigene25491_Mix::g.46230::m.46230	"30S ribosomal protein S8, chloroplastic OS=Spinacia oleracea GN=rps8 PE=1 SV=3"	1.241	Up	0.00156	15.464	0.731	0.939	0.761	0.893	0.703	0.891	chloroplast	GO:0006518 peptide metabolic process; GO:0043043 peptide biosynthetic process; GO:0044267 cellular protein metabolic process; GO:0006807 nitrogen compound metabolic process; GO:0009058 biosynthetic process; GO:0043603 cellular amide metabolic process; GO:0044238 primary metabolic process; GO:1901566 organonitrogen compound biosynthetic process; GO:1901576 organic substance biosynthetic process; G…	GO:0005840 ribosome; GO:0043226 organelle; GO:0043229 intracellular organelle; GO:0043232 intracellular non-membrane-bounded organelle; GO:0044464 cell part; GO:0005622 intracellular; GO:0005737 cytoplasm; GO:0032991 macromolecular complex; GO:0044424 intracellular part; GO:1990904 ribonucleoprotein complex; GO:0005623 cell; GO:0030529 intracellular ribonucleoprotein complex; GO:0044444 cytoplasm…	GO:0003735 structural constituent of ribosome; GO:0005198 structural molecule activity;	K02994	RP-S8; small subunit ribosomal protein S8	ath03010 Ribosome - Arabidopsis thaliana (thale cress);
Gene.46761::Unigene27242_Mix::g.46761::m.46761	11S globulin seed storage protein 2 OS=Sesamum indicum PE=2 SV=1	1.32	Up	0.000661	39.108	1.159	1.612	1.231	1.503	1.168	1.582	nucleus			GO:0045735 nutrient reservoir activity;				IPR011051; IPR006045; IPR014710;	RmlC-like cupin domain; Cupin 1; RmlC-like jelly roll fold;
Gene.47550::Unigene30706_Mix::g.47550::m.47550	23 kDa jasmonate-induced protein OS=Hordeum vulgare PE=2 SV=1	0.812	Down	0.0298	15.656	1.117	0.899			1.167	0.956	cytoplasm
Gene.48124::Unigene33134_Mix::g.48124::m.48124	"30S ribosomal protein S4, chloroplastic OS=Spinacia oleracea GN=rps4 PE=1 SV=3"	1.251	Up	0.00262	23.493	0.708	0.897	0.772	0.935	0.758	0.967	nucleus	GO:0006518 peptide metabolic process; GO:0043043 peptide biosynthetic process; GO:0044267 cellular protein metabolic process; GO:0006807 nitrogen compound metabolic process; GO:0009058 biosynthetic process; GO:0043603 cellular amide metabolic process; GO:0044238 primary metabolic process; GO:1901566 organonitrogen compound biosynthetic process; GO:1901576 organic substance biosynthetic process; G…	GO:0043229 intracellular organelle; GO:0005840 ribosome; GO:0043232 intracellular non-membrane-bounded organelle; GO:0015935 small ribosomal subunit; GO:0005737 cytoplasm; GO:0044446 intracellular organelle part; GO:0032991 macromolecular complex; GO:0044424 intracellular part; GO:0005623 cell; GO:0044422 organelle part; GO:0043228 non-membrane-bounded organelle; GO:0043226 organelle; GO:0044464 …	GO:0097159 organic cyclic compound binding; GO:1901363 heterocyclic compound binding; GO:0003723 RNA binding; GO:0005488 binding; GO:0003676 nucleic acid binding; GO:0005198 structural molecule activity; GO:0003735 structural constituent of ribosome; GO:0019843 rRNA binding;	K02986	RP-S4; small subunit ribosomal protein S4	ath03010 Ribosome - Arabidopsis thaliana (thale cress);	IPR001912; IPR002942;	Ribosomal protein S4/S9, N-terminal; RNA-binding S4 domain;
Gene.48287::Unigene33599_Mix::g.48287::m.48287	Uncharacterized protein	0.794	Down	0.00676	21.072	1.128	0.979	1.208	0.953	1.162	0.847	chloroplast							IPR008493;	Domain of unknown function DUF775;
Gene.48290::Unigene33603_Mix::g.48290::m.48290	Uncharacterized protein	1.202	Up	0.00984	32.526	1.109	1.263	1.049	1.226	0.958	1.256	extracellular							IPR018143;	Folate receptor-like;
Gene.48355::Unigene33843_Mix::g.48355::m.48355	Cysteine proteinase inhibitor 5 OS=Arabidopsis thaliana GN=CYS5 PE=2 SV=2	0.354	Down	0.000258	16.82	2.262	0.762	2.041	0.777	1.91	0.658	mitochondria
Gene.48687::Unigene34981_Mix::g.48687::m.48687	Stress-response A/B barrel domain-containing protein HS1 OS=Arabidopsis thaliana GN=HS1 PE=1 SV=1	0.768	Down	0.00176	12.699	1.062	0.864	1.067	0.851	1.15	0.802	cytoplasm							IPR013097; IPR011008;	Stress responsive alpha-beta barrel; Dimeric alpha-beta barrel;
Gene.4889::CL1396.Contig1_Mix::g.4889::m.4889	BTB/POZ domain-containing protein At5g48800 OS=Arabidopsis thaliana GN=At5g48800 PE=2 SV=1	1.241	Up	0.00616	68.602	1.315	1.645	1.189	1.516	1.329	1.595	nucleus			GO:0005515 protein binding; GO:0005488 binding;				IPR011333; IPR027356; IPR000210;	SKP1/BTB/POZ domain; NPH3 domain; BTB/POZ domain;
Gene.49143::Unigene36388_Mix::g.49143::m.49143	MLP-like protein 43 OS=Arabidopsis thaliana GN=MLP43 PE=1 SV=1	1.358	Up	0.00182	17.597	1.299	1.774	1.251	1.832	1.306	1.63	nucleus	GO:0006952 defense response; GO:0050896 response to stimulus; GO:0006950 response to stress; GO:0009607 response to biotic stimulus;						IPR000916; IPR023393;	Bet v I/Major latex protein; START-like domain;
Gene.49458::Unigene37708_Mix::g.49458::m.49458	Uncharacterized protein	0.313	Down	0.000157	16.201	2.26	0.731	1.998	0.657	1.979	0.565	extracellular
Gene.49575::Unigene38166_Mix::g.49575::m.49575	MLP-like protein 31 OS=Arabidopsis thaliana GN=MLP31 PE=2 SV=2	1.256	Up	0.000583	17.039	1.317	1.653	1.304	1.684	1.289	1.574	cytoplasm	GO:0006952 defense response; GO:0050896 response to stimulus; GO:0006950 response to stress; GO:0009607 response to biotic stimulus;						IPR023393; IPR000916;	START-like domain; Bet v I/Major latex protein;
Gene.51461::Unigene45617_Mix::g.51461::m.51461	Bark storage protein A OS=Populus deltoides GN=BSPA PE=2 SV=1	1.398	Up	0.000379	34.176	0.699	0.929	0.705	0.954	0.651	0.99	extracellular	GO:0009116 nucleoside metabolic process; GO:0006725 cellular aromatic compound metabolic process; GO:0044281 small molecule metabolic process; GO:0044763 single-organism cellular process; GO:0044699 single-organism process; GO:1901360 organic cyclic compound metabolic process; GO:0006807 nitrogen compound metabolic process; GO:0044238 primary metabolic process; GO:0044237 cellular metabolic proce…		GO:0003824 catalytic activity;				IPR000845;	Nucleoside phosphorylase domain;
Gene.51465::Unigene45623_Mix::g.51465::m.51465	Polyamine oxidase OS=Zea mays GN=PAO PE=1 SV=1	1.227	Up	0.000479	56.123	0.958	1.2	0.991	1.164	0.93	1.169	cytoplasm	GO:0044699 single-organism process; GO:0008152 metabolic process; GO:0055114 oxidation-reduction process; GO:0044710 single-organism metabolic process;		GO:0003824 catalytic activity; GO:0016491 oxidoreductase activity;	K13366	MPAO; polyamine oxidase [EC:1.5.3.14 1.5.3.16 1.5.3.-]	ath01100 Metabolic pathways - Arabidopsis thaliana (thale cress); ath00410 beta-Alanine metabolism - Arabidopsis thaliana (thale cress); ath00330 Arginine and proline metabolism - Arabidopsis thaliana (thale cress);	IPR002937; IPR023753;	Amine oxidase; FAD/NAD(P)-binding domain;
Gene.51508::Unigene45849_Mix::g.51508::m.51508	Chloroplastic lipocalin OS=Arabidopsis thaliana GN=CHL PE=1 SV=1	0.784	Down	0.00388	37.325	0.933	0.763	0.891	0.742	0.989	0.701	chloroplast							IPR000566; IPR012674; IPR011038;	Lipocalin/cytosolic fatty-acid binding domain; Calycin; Calycin-like;
Gene.53::CL14.Contig1_Mix::g.53::m.53	Thaumatin-like protein OS=Actinidia deliciosa GN=tlp PE=1 SV=2	0.656	Down	0.00568	25.771	0.425	0.279	0.42	0.304	0.505	0.302	chloroplast
Gene.5594::CL1606.Contig2_Mix::g.5594::m.5594	"Small heat shock protein, chloroplastic (Fragment) OS=Glycine max GN=HSP22 PE=2 SV=1"	0.813	Down	0.0124	20.437	1.526	1.275	1.445	1.234	1.449	1.084	chloroplast							IPR002068; IPR008978;	Alpha crystallin/Hsp20 domain; HSP20-like chaperone;
Gene.55::CL14.Contig3_Mix::g.55::m.55	Zeamatin OS=Zea mays GN=Zlp PE=1 SV=2	0.578	Down	0.00116	23.524	0.858	0.48	0.81	0.554	0.93	0.467	chloroplast
Gene.5615::CL1614.Contig2_Mix::g.5615::m.5615	21 kDa seed protein OS=Theobroma cacao GN=ASP PE=2 SV=1	0.442	Down	0.0001	26.328	1.936	0.831	1.727	0.835	1.816	0.758	chloroplast			GO:0030234 enzyme regulator activity; GO:0030414 peptidase inhibitor activity; GO:0061134 peptidase regulator activity; GO:0061135 endopeptidase regulator activity; GO:0004857 enzyme inhibitor activity; GO:0098772 molecular function regulator; GO:0004866 endopeptidase inhibitor activity;				IPR011065;	Kunitz inhibitor ST1-like;
Gene.5623::CL1618.Contig1_Mix::g.5623::m.5623	17.9 kDa class II heat shock protein OS=Glycine max GN=HSP17.9-D PE=3 SV=1	0.383	Down	0.000256	12.63	1.319	0.554	1.262	0.522	1.477	0.479	nucleus				K13993	HSP20; HSP20 family protein	ath04141 Protein processing in endoplasmic reticulum - Arabidopsis thaliana (thale cress);	IPR002068; IPR008978;	Alpha crystallin/Hsp20 domain; HSP20-like chaperone;
Gene.5830::CL1677.Contig2_Mix::g.5830::m.5830	Mitochondrial outer membrane protein porin of 36 kDa OS=Solanum tuberosum PE=1 SV=2	0.823	Down	0.0229	29.277	1.196	0.873	1.052	0.993	1.115	0.903	cytoplasm	GO:0006820 anion transport; GO:0006810 transport; GO:0055085 transmembrane transport; GO:0050789 regulation of biological process; GO:0032879 regulation of localization; GO:0051049 regulation of transport; GO:0006811 ion transport; GO:0044070 regulation of anion transport; GO:0043269 regulation of ion transport; GO:0051179 localization; GO:0065007 biological regulation; GO:0051234 establishment o…	GO:0016020 membrane; GO:0043229 intracellular organelle; GO:0019867 outer membrane; GO:0044429 mitochondrial part; GO:0098588 bounding membrane of organelle; GO:0031090 organelle membrane; GO:0005741 mitochondrial outer membrane; GO:0005737 cytoplasm; GO:0044446 intracellular organelle part; GO:0031967 organelle envelope; GO:0044424 intracellular part; GO:0005623 cell; GO:0044422 organelle part; …	GO:0015075 ion transmembrane transporter activity; GO:0022803 passive transmembrane transporter activity; GO:0005253 anion channel activity; GO:0022892 substrate-specific transporter activity; GO:0015267 channel activity; GO:0022891 substrate-specific transmembrane transporter activity; GO:0005244 voltage-gated ion channel activity; GO:0008308 voltage-gated anion channel activity; GO:0022838 subs…	K15040			IPR023614;	Porin domain;
Gene.6158::CL1769.Contig1_Mix::g.6158::m.6158	Uncharacterized protein	0.794	Down	0.0334	15.562	0.937	0.801	1.025	0.883	1.141	0.781	nucleus	GO:0009116 nucleoside metabolic process; GO:0042278 purine nucleoside metabolic process; GO:0009167 purine ribonucleoside monophosphate metabolic process; GO:0009117 nucleotide metabolic process; GO:0044699 single-organism process; GO:0046129 purine ribonucleoside biosynthetic process; GO:0009163 nucleoside biosynthetic process; GO:0009058 biosynthetic process; GO:0009156 ribonucleoside monophosp…	GO:0016020 membrane; GO:0098800 inner mitochondrial membrane protein complex; GO:0031090 organelle membrane; GO:0098796 membrane protein complex; GO:0005737 cytoplasm; GO:0032991 macromolecular complex; GO:0098798 mitochondrial protein complex; GO:0044424 intracellular part; GO:0005623 cell; GO:0044455 mitochondrial membrane part; GO:0044422 organelle part; GO:0005740 mitochondrial envelope; GO:0…	GO:0015075 ion transmembrane transporter activity; GO:0022892 substrate-specific transporter activity; GO:0015077 monovalent inorganic cation transmembrane transporter activity; GO:0022890 inorganic cation transmembrane transporter activity; GO:0015078 hydrogen ion transmembrane transporter activity; GO:0008324 cation transmembrane transporter activity; GO:0022891 substrate-specific transmembrane…
Gene.6243::CL1797.Contig2_Mix::g.6243::m.6243	"Pentatricopeptide repeat-containing protein At4g16390, chloroplastic OS=Arabidopsis thaliana GN=P67 PE=1 SV=3"	1.284	Up	0.00536	76.909	0.768	1.016	0.729	1.031	0.845	0.96	cytoplasm			GO:0005515 protein binding; GO:0005488 binding;				IPR011990; IPR002625; IPR033443;	Tetratricopeptide-like helical domain; Smr domain; Pentacotripeptide-repeat region of PROPR;
Gene.6287::CL1812.Contig2_Mix::g.6287::m.6287	Probable beta-D-xylosidase 2 OS=Arabidopsis thaliana GN=BXL2 PE=2 SV=1	1.554	Up	0.0101	84.719	1.212	1.809	1.203	1.944			chloroplast	GO:0008152 metabolic process; GO:0005975 carbohydrate metabolic process; GO:0044238 primary metabolic process; GO:0071704 organic substance metabolic process;		GO:0004553 hydrolase activity, hydrolyzing O-glycosyl compounds; GO:0016787 hydrolase activity; GO:0003824 catalytic activity; GO:0016798 hydrolase activity, acting on glycosyl bonds;				IPR001764; IPR002772; IPR026891; IPR017853;	Glycoside hydrolase, family 3, N-terminal; Glycoside hydrolase family 3 C-terminal domain; Fibronectin type III-like domain; Glycoside hydrolase superfamily;
Gene.6575::CL1894.Contig2_Mix::g.6575::m.6575	Polyadenylate-binding protein-interacting protein 9 OS=Arabidopsis thaliana GN=CID9 PE=4 SV=1	1.209	Up	0.0193	106.79			0.894	1.088	0.935	1.123	nucleus			GO:0097159 organic cyclic compound binding; GO:1901363 heterocyclic compound binding; GO:1901265 nucleoside phosphate binding; GO:0005488 binding; GO:0003676 nucleic acid binding; GO:0043167 ion binding; GO:0043169 cation binding; GO:0046872 metal ion binding; GO:0005515 protein binding; GO:0000166 nucleotide binding; GO:0036094 small molecule binding;				IPR000571; IPR013783; IPR000504; IPR014756; IPR012677;	Zinc finger, CCCH-type; Immunoglobulin-like fold; RNA recognition motif domain; Immunoglobulin E-set; Nucleotide-binding alpha-beta plait domain;
Gene.6764::CL1942.Contig3_Mix::g.6764::m.6764	Protein CELLULOSE SYNTHASE INTERACTIVE 1 OS=Arabidopsis thaliana GN=CSI1 PE=1 SV=1	1.458	Up	0.0155	154.69	0.894	1.283	1.112	1.604	1	1.495	chloroplast			GO:0005515 protein binding; GO:0005488 binding;				IPR011989; IPR016024;	Armadillo-like helical; Armadillo-type fold;
Gene.7122::CL2038.Contig2_Mix::g.7122::m.7122	"Prohibitin-3, mitochondrial OS=Arabidopsis thaliana GN=PHB3 PE=1 SV=1"	0.718	Down	0.0337	30.834	1.018	0.958	1.249	0.828	1.337	0.8	extracellular		GO:0016020 membrane;		K17080			IPR001107;	Band 7 domain;
Gene.7255::CL2087.Contig1_Mix::g.7255::m.7255	"Pyruvate kinase isozyme A, chloroplastic OS=Ricinus communis PE=1 SV=1"	1.285	Up	0.00218	48.539	1.208	1.563	1.229	1.54	1.112	1.458	chloroplast	GO:0006757 ATP generation from ADP; GO:0009116 nucleoside metabolic process; GO:0042278 purine nucleoside metabolic process; GO:0006165 nucleoside diphosphate phosphorylation; GO:0046031 ADP metabolic process; GO:0019362 pyridine nucleotide metabolic process; GO:0006096 glycolytic process; GO:0009167 purine ribonucleoside monophosphate metabolic process; GO:0009117 nucleotide metabolic process; G…		GO:0000287 magnesium ion binding; GO:0004743 pyruvate kinase activity; GO:0016773 phosphotransferase activity, alcohol group as acceptor; GO:0003824 catalytic activity; GO:0005488 binding; GO:0043167 ion binding; GO:0030955 potassium ion binding; GO:0046872 metal ion binding; GO:0043169 cation binding; GO:0031420 alkali metal ion binding; GO:0016740 transferase activity; GO:0016772 transferase ac…	K00873	PK; pyruvate kinase [EC:2.7.1.40]	ath01230 Biosynthesis of amino acids - Arabidopsis thaliana (thale cress); ath00620 Pyruvate metabolism - Arabidopsis thaliana (thale cress); ath01200 Carbon metabolism - Arabidopsis thaliana (thale cress); ath00230 Purine metabolism - Arabidopsis thaliana (thale cress); ath01100 Metabolic pathways - Arabidopsis thaliana (thale cress); ath00010 Glycolysis / Gluconeogenesis - Arabidopsis thaliana …	IPR011037; IPR015813; IPR015806; IPR015793;	Pyruvate kinase-like, insert domain; Pyruvate/Phosphoenolpyruvate kinase-like domain; Pyruvate kinase, beta-barrel insert domain; Pyruvate kinase, barrel;
Gene.7291::CL2097.Contig3_Mix::g.7291::m.7291	Expansin-like B1 OS=Arabidopsis thaliana GN=EXLB1 PE=2 SV=2	1.267	Up	0.0294	20.671	1.167	1.38	1.293	1.587	1.043	1.47	extracellular		GO:0005576 extracellular region;					IPR009009; IPR007112;	RlpA-like protein, double-psi beta-barrel domain; Expansin/pollen allergen, DPBB domain;
Gene.751::CL195.Contig2_Mix::g.751::m.751	"7-hydroxymethyl chlorophyll a reductase, chloroplastic OS=Arabidopsis thaliana GN=HCAR PE=1 SV=1"	0.822	Down	0.0229	23.079	0.709	0.598	0.749	0.6			cytoplasm				K18010	HCAR; 7-hydroxymethyl chlorophyll a reductase [EC:1.17.7.2]	ath00860 Porphyrin and chlorophyll metabolism - Arabidopsis thaliana (thale cress); ath01100 Metabolic pathways - Arabidopsis thaliana (thale cress); ath01110 Biosynthesis of secondary metabolites - Arabidopsis thaliana (thale cress);	IPR007525;	Coenzyme F420 hydrogenase/dehydrogenase beta subunit, C-terminal;
Gene.7522::CL2149.Contig2_Mix::g.7522::m.7522	Remorin OS=Solanum tuberosum PE=1 SV=1	1.4	Up	0.00378	19.401	0.555	0.858	0.666	0.874	0.588	0.8	cytoplasm							IPR005516; IPR005518;	Remorin, C-terminal; Remorin, N-terminal;
Gene.7523::CL2149.Contig4_Mix::g.7523::m.7523	Remorin OS=Solanum tuberosum PE=1 SV=1	1.211	Up	0.00318	15.631	1.091	1.268	1.001	1.275	1.011	1.214	chloroplast							IPR005516; IPR005518;	Remorin, C-terminal; Remorin, N-terminal;
Gene.7696::CL2203.Contig2_Mix::g.7696::m.7696	Acetyl-CoA carboxylase 1 OS=Arabidopsis thaliana GN=ACC1 PE=1 SV=1	1.252	Up	0.00214	63.782	1.183	1.418	1.148	1.391	1.053	1.429	cytoplasm			GO:0003824 catalytic activity; GO:0016874 ligase activity;				IPR011762; IPR000022; IPR029045; IPR011763;	Acetyl-coenzyme A carboxyltransferase, N-terminal; Carboxyl transferase; ClpP/crotonase-like domain; Acetyl-coenzyme A carboxyltransferase, C-terminal;
Gene.7757::CL2216.Contig3_Mix::g.7757::m.7757	"Glucan endo-1,3-beta-glucosidase OS=Vitis vinifera GN=VIT_06s0061g00120 PE=1 SV=2"	0.808	Down	0.0256	36.555	1.194	0.925	1.022	0.939	1.112	0.824	vacuolar membrane	GO:0008152 metabolic process; GO:0005975 carbohydrate metabolic process; GO:0044238 primary metabolic process; GO:0071704 organic substance metabolic process;		GO:0004553 hydrolase activity, hydrolyzing O-glycosyl compounds; GO:0016787 hydrolase activity; GO:0003824 catalytic activity; GO:0016798 hydrolase activity, acting on glycosyl bonds;				IPR017853; IPR013781;	Glycoside hydrolase superfamily; Glycoside hydrolase, catalytic domain;
Gene.8110::CL2330.Contig1_Mix::g.8110::m.8110	Uncharacterized protein	1.213	Up	0.0384	13.164	0.674	0.796	0.622	0.776			chloroplast			GO:0005515 protein binding; GO:0031072 heat shock protein binding; GO:0051082 unfolded protein binding; GO:0005488 binding;				IPR001305;	Heat shock protein DnaJ, cysteine-rich domain;
Gene.8225::CL2366.Contig3_Mix::g.8225::m.8225	Ubiquitin-conjugating enzyme E2 35 OS=Arabidopsis thaliana GN=UBC35 PE=1 SV=1	0.796	Down	1.97e-05	17.206	1.231	0.98	1.218	0.965	1.201	0.96	mitochondria				K10580	UBE2N; ubiquitin-conjugating enzyme E2 N [EC:2.3.2.23]	ath04120 Ubiquitin mediated proteolysis - Arabidopsis thaliana (thale cress);	IPR016135; IPR000608;	Ubiquitin-conjugating enzyme/RWD-like; Ubiquitin-conjugating enzyme E2;
Gene.8441::CL2444.Contig1_Mix::g.8441::m.8441	NDR1/HIN1-like protein 13 OS=Arabidopsis thaliana GN=NHL13 PE=2 SV=1	1.226	Up	0.0034	30.086	1.255	1.472	1.183	1.413	1.162	1.528	chloroplast							IPR004864;	Late embryogenesis abundant protein, LEA-14;
Gene.8610::CL2503.Contig1_Mix::g.8610::m.8610	Uncharacterized protein	0.802	Down	0.00552	39.173	1.285	1.09	1.267	1.062	1.305	0.942	nucleus
Gene.8654::CL2523.Contig1_Mix::g.8654::m.8654	"Choline monooxygenase, chloroplastic OS=Amaranthus tricolor GN=CMO PE=2 SV=1"	0.83	Down	0.000485	50.093	1.086	0.905	1.056	0.912	1.108	0.881	chloroplast	GO:0019439 aromatic compound catabolic process; GO:0008152 metabolic process; GO:0006725 cellular aromatic compound metabolic process; GO:0055114 oxidation-reduction process; GO:0044710 single-organism metabolic process; GO:0044248 cellular catabolic process; GO:0044699 single-organism process; GO:0044237 cellular metabolic process; GO:0009987 cellular process; GO:0009056 catabolic process;		GO:0051537 2 iron, 2 sulfur cluster binding; GO:0016708 oxidoreductase activity, acting on paired donors, with incorporation or reduction of molecular oxygen, NAD(P)H as one donor, and incorporation of two atoms of oxygen into one donor; GO:0005506 iron ion binding; GO:0046914 transition metal ion binding; GO:0003824 catalytic activity; GO:0051213 dioxygenase activity; GO:0005488 binding; GO:0051…	K00499	CMO; choline monooxygenase [EC:1.14.15.7]	ath00260 Glycine, serine and threonine metabolism - Arabidopsis thaliana (thale cress);	IPR017941; IPR001663; IPR015879;	Rieske [2Fe-2S] iron-sulphur domain; Aromatic-ring-hydroxylating dioxygenase, alpha subunit; Aromatic-ring-hydroxylating dioxygenase, alpha subunit, C-terminal domain;
Gene.8843::CL2580.Contig2_Mix::g.8843::m.8843	Probable protein phosphatase 2C 5 OS=Arabidopsis thaliana GN=At1g09160 PE=2 SV=1	1.237	Up	0.0169	45.727	1.233	1.612	1.154	1.387	1.202	1.439	cytoplasm			GO:0003824 catalytic activity;				IPR001932;	PPM-type phosphatase domain;
Gene.8845::CL2581.Contig1_Mix::g.8845::m.8845	"Chaperonin 60 subunit alpha 1, chloroplastic OS=Arabidopsis thaliana GN=CPN60A1 PE=1 SV=2"	1.211	Up	0.0142	61.749	0.886	1.1	0.935	1.041	0.801	1.034	chloroplast	GO:0006457 protein folding; GO:0009987 cellular process; GO:0042026 protein refolding;	GO:0044424 intracellular part; GO:0005623 cell; GO:0044464 cell part; GO:0005622 intracellular; GO:0005737 cytoplasm;	GO:0005524 ATP binding; GO:1901265 nucleoside phosphate binding; GO:0001882 nucleoside binding; GO:0043167 ion binding; GO:0000166 nucleotide binding; GO:0097159 organic cyclic compound binding; GO:1901363 heterocyclic compound binding; GO:0032549 ribonucleoside binding; GO:0097367 carbohydrate derivative binding; GO:0032553 ribonucleotide binding; GO:0005488 binding; GO:0032550 purine ribonucleo…				IPR027409; IPR027413;	GroEL-like apical domain; GroEL-like equatorial domain;
Gene.8987::CL2625.Contig1_Mix::g.8987::m.8987	Thaumatin-like protein OS=Olea europaea PE=1 SV=1	0.664	Down	0.0028	24.319	0.422	0.271	0.397	0.272	0.412	0.274	extracellular
Gene.9276::CL2737.Contig1_Mix::g.9276::m.9276	GDSL esterase/lipase At4g10955 OS=Arabidopsis thaliana GN=At4g10955 PE=2 SV=1	1.211	Up	0.0228	39.946	1.177	1.408	1.21	1.609	1.306	1.454	cytoplasm	GO:0044699 single-organism process; GO:0008152 metabolic process; GO:0044238 primary metabolic process; GO:0044710 single-organism metabolic process; GO:0006629 lipid metabolic process; GO:0071704 organic substance metabolic process;						IPR002921; IPR029058;	Fungal lipase-like domain; Alpha/Beta hydrolase fold;
Gene.9457::CL2798.Contig2_Mix::g.9457::m.9457	Uncharacterized protein	1.502	Up	0.0299	34.481	0.64	0.891	0.62	1.001			chloroplast
Gene.9812::CL2901.Contig2_Mix::g.9812::m.9812	"Succinate dehydrogenase subunit 5, mitochondrial OS=Arabidopsis thaliana GN=SDH5 PE=1 SV=1"	0.801	Down	0.0416	20.626	1.11	0.957	1.061	0.974	1.232	0.796	chloroplast
Gene.9813::CL2901.Contig3_Mix::g.9813::m.9813	"Succinate dehydrogenase subunit 5, mitochondrial OS=Arabidopsis thaliana GN=SDH5 PE=1 SV=1"	0.788	Down	0.00606	26.885	1.173	0.937			1.159	0.901	chloroplast
Gene.9814::CL2902.Contig1_Mix::g.9814::m.9814	"Putative glutathione peroxidase 7, chloroplastic OS=Arabidopsis thaliana GN=GPX7 PE=3 SV=2"	0.716	Down	0.0015	19.467	0.818	0.585	0.846	0.606	0.904	0.648	chloroplast	GO:0008152 metabolic process; GO:0006950 response to stress; GO:0055114 oxidation-reduction process; GO:0044710 single-organism metabolic process; GO:0006979 response to oxidative stress; GO:0044699 single-organism process; GO:0050896 response to stimulus;		GO:0016209 antioxidant activity; GO:0004601 peroxidase activity; GO:0004602 glutathione peroxidase activity; GO:0003824 catalytic activity; GO:0016491 oxidoreductase activity; GO:0016684 oxidoreductase activity, acting on peroxide as acceptor;	K00432	gpx; glutathione peroxidase [EC:1.11.1.9]	ath00480 Glutathione metabolism - Arabidopsis thaliana (thale cress); ath00590 Arachidonic acid metabolism - Arabidopsis thaliana (thale cress);	IPR012336;	Thioredoxin-like fold;
Gene.9815::CL2902.Contig2_Mix::g.9815::m.9815	"Putative glutathione peroxidase 7, chloroplastic OS=Arabidopsis thaliana GN=GPX7 PE=3 SV=2"	0.785	Down	0.00638	26.412	0.846	0.695	0.792	0.619	0.883	0.666	chloroplast	GO:0008152 metabolic process; GO:0006950 response to stress; GO:0055114 oxidation-reduction process; GO:0044710 single-organism metabolic process; GO:0006979 response to oxidative stress; GO:0044699 single-organism process; GO:0050896 response to stimulus;		GO:0016209 antioxidant activity; GO:0004601 peroxidase activity; GO:0004602 glutathione peroxidase activity; GO:0003824 catalytic activity; GO:0016491 oxidoreductase activity; GO:0016684 oxidoreductase activity, acting on peroxide as acceptor;	K00432	gpx; glutathione peroxidase [EC:1.11.1.9]	ath00480 Glutathione metabolism - Arabidopsis thaliana (thale cress); ath00590 Arachidonic acid metabolism - Arabidopsis thaliana (thale cress);	IPR012336;	Thioredoxin-like fold;
Gene.9933::CL2937.Contig1_Mix::g.9933::m.9933	Probable LRR receptor-like serine/threonine-protein kinase At1g56130 OS=Arabidopsis thaliana GN=At1g56130 PE=2 SV=2	1.292	Up	0.0374	111.17	0.938	1.292			1.053	1.28	plasma membrane	GO:0016310 phosphorylation; GO:0044267 cellular protein metabolic process; GO:0044238 primary metabolic process; GO:0044237 cellular metabolic process; GO:0006796 phosphate-containing compound metabolic process; GO:0071704 organic substance metabolic process; GO:0008152 metabolic process; GO:0006468 protein phosphorylation; GO:0006793 phosphorus metabolic process; GO:0044260 cellular macromolecul…		GO:0005524 ATP binding; GO:1901265 nucleoside phosphate binding; GO:0016773 phosphotransferase activity, alcohol group as acceptor; GO:0001882 nucleoside binding; GO:0043167 ion binding; GO:0005515 protein binding; GO:0004672 protein kinase activity; GO:0000166 nucleotide binding; GO:0097159 organic cyclic compound binding; GO:1901363 heterocyclic compound binding; GO:0032549 ribonucleoside bindi…				IPR000719; IPR021720; IPR032675; IPR013320; IPR011009;	Protein kinase domain; Malectin; Leucine-rich repeat domain, L domain-like; Concanavalin A-like lectin/glucanase domain; Protein kinase-like domain;
Gene.1641::CL453.Contig2_Mix::g.1641::m.1641	Pyrophosphate-energized vacuolar membrane proton pump OS=Vigna radiata var. radiata PE=1 SV=4	0.805	Down	0.0441	71.259			1.133	0.967	1.152	0.872	vacuolar membrane	GO:0006810 transport; GO:1902578 single-organism localization; GO:0006812 cation transport; GO:0006811 ion transport; GO:0044699 single-organism process; GO:0051179 localization; GO:0015672 monovalent inorganic cation transport; GO:0006818 hydrogen transport; GO:0015992 proton transport; GO:0044765 single-organism transport; GO:0051234 establishment of localization;	GO:0016020 membrane;	GO:0022804 active transmembrane transporter activity; GO:0015405 P-P-bond-hydrolysis-driven transmembrane transporter activity; GO:0004427 inorganic diphosphatase activity; GO:0016462 pyrophosphatase activity; GO:0003824 catalytic activity; GO:0015399 primary active transmembrane transporter activity; GO:0016817 hydrolase activity, acting on acid anhydrides; GO:0016787 hydrolase activity; GO:0016…
Gene.17151::CL5421.Contig3_Mix::g.17151::m.17151	Major allergen Mal d 1 OS=Malus domestica PE=1 SV=3	0.404	Down	0.00964	18.299			0.955	0.338	0.866	0.398	cytoplasm	GO:0006952 defense response; GO:0050896 response to stimulus; GO:0006950 response to stress; GO:0009607 response to biotic stimulus;						IPR023393; IPR000916;	START-like domain; Bet v I/Major latex protein;
Gene.25481::CL8819.Contig2_Mix::g.25481::m.25481	Patellin-4 OS=Arabidopsis thaliana GN=PATL4 PE=1 SV=2	1.289	Up	0.0105	55.92			1.023	1.317	1.06	1.367	cytoplasm	GO:0006810 transport; GO:0051179 localization; GO:0051234 establishment of localization;	GO:0016020 membrane; GO:0044425 membrane part; GO:0005622 intracellular; GO:0044464 cell part; GO:0031224 intrinsic component of membrane; GO:0005623 cell; GO:0016021 integral component of membrane;	GO:0005215 transporter activity;				IPR001251; IPR009038; IPR011074;	CRAL-TRIO lipid binding domain; GOLD domain; CRAL/TRIO, N-terminal domain;
Gene.29207::CL10575.Contig2_Mix::g.29207::m.29207	Haloacid dehalogenase-like hydrolase domain-containing protein Sgpp OS=Arabidopsis thaliana GN=SGPP PE=1 SV=2	0.797	Down	0.00312	26.798			0.959	0.778	0.973	0.761	cytoplasm	GO:0008152 metabolic process;		GO:0016787 hydrolase activity; GO:0003824 catalytic activity;				IPR023214;	HAD-like domain;
