# Supplementary material for: Physiological Analysis and Proteome Quantification of Alligator Weed Stems in Response to Potassium Deficiency Stress
Source: Int J Mol Sci. 2019 Jan 8;20(1):221. doi: 10.3390/ijms20010221 (PMC6337362; doi:10.3390/ijms20010221)
Supplement: Supplementary file 1 [file ijms-20-00221-s001.zip › ijms-398055 supplementary/Table S2 Interaction protein information.xls]

## Sheet:  Interaction protein name
node name	Protein description	LK/CK P value	LK/CK Ratio
RPS8	30S ribosomal protein S8	0.00156	1.241
EMB2207	60S ribosomal protein L3	0.0117	1.535
ATP5	ATP synthase subunit O	0.0189	0.817
ATPQ	ATP synthase subunit delta	0.0144	0.818
RPS4	30S ribosomal protein S4	0.00262	1.251
COPB1	Coatomer subunit beta-1	0.000396	1.21
COPB2	Coatomer subunit beta'-2	0.021	1.274
COP	Coatomer subunit gamma-2	0.0158	1.201
PHB3	Prohibitin-3	0.0337	0.718
PHB2	Prohibitin-2	0.013	0.813
RPL5A	60S ribosomal protein L5	0.00962	1.226
ATPase	ATP synthase subunit delta	0.00086	0.825
CPN60A	Chaperonin 60 subunit alpha 1	0.0142	1.211
CPN10	10 kDa chaperonin	0.009	0.807
HSP90.1	Heat shock protein 83	0.00646	1.276
SGT1B	Protein SGT1	0.00236	0.833
SHD	Endoplasmin	0.00372	1.201
CYDB	Cytochrome b-c1 complex subunit 7-2	0.00386	0.788
UQCRFS	Cytochrome b-c1 complex subunit Rieske-2	0.0267	0.81
CYTC-1	Cytochrome c	0.00888	0.693
CR88	Heat shock protein 90-5	0.00706	1.314
HSP70	Heat shock cognate 70 kDa protein	3.91e-05	0.575
CYDBL	Cytochrome c oxidase subunit 6a	0.0169	0.71
MGP1	Probable ATP synthase 24 kDa subunit	0.00936	0.804
SPP	Stromal processing peptidase	0.0167	1.276
Hsp70-15	Heat shock 70 kDa protein 15	0.016	1.251
RP	H/ACA ribonucleoprotein complex subunit 2	0.00086	0.778
CRT1b	Calreticulin	0.000662	1.353
EMB1241	Uncharacterized protein	0.0151	1.284
CRT1a	Calreticulin	0.014	1.39
ACC1	Acetyl-CoA carboxylase 1	0.00214	1.252
ROC3	Peptidyl-prolyl cis-trans isomerase	0.000922	0.828
SRP19	Signal recognition particle 19 kDa protein	0.0226	0.774
FER	Receptor-like protein kinase	0.00684	1.279
AVP1	Pyrophosphate-energized vacuolar membrane proton pump	0.0441	0.805
PK	Probable receptor-like protein kinase	0.00636	1.234
STY17	Serine/threonine-protein kinase STY17	0.0458	1.204
CIBP	Uncharacterized protein	0.00496	0.811
MATPase	Uncharacterized protein	0.0334	0.794
VMA10	V-type proton ATPase subunit G	0.0448	0.696
CHC1	Clathrin heavy chain 1	0.00712	1.248
SVR3	Translation factor GUF1	0.0011	1.205
FUG1	Translation initiation factor IF-2	0.0406	1.306
GSTT2	Glutathione S-transferase T2	0.0077	0.713
EF1B	Elongation factor 1-delta	0.0148	1.383
ADHUO	NADH dehydrogenase	0.00128	0.748
HSP17.6II	17.9 kDa class II heat shock protein	0.000256	0.383
Hikeshi	Uncharacterized protein	0.00676	0.794
SGS	Uncharacterized protein	0.00444	0.821
TIC110	Protein TIC110	0.0388	1.209
VDAC1	Mitochondrial outer membrane protein porin of 36 kDa	0.0229	0.823
SVR7	Pentatricopeptide repeat-containing protein	0.00536	1.284
GSTZ1	Glutathione S-transferase	2.24e-05	0.534
HSP21	Small heat shock protein	0.0124	0.813
EMB1030	Alanine--tRNA ligase	0.0134	1.254
PP2C	Protein phosphatase 2C	0.00114	1.225
