# Supplementary material for: Physiological Analysis and Proteome Quantification of Alligator Weed Stems in Response to Potassium Deficiency Stress
Source: Int J Mol Sci. 2019 Jan 8;20(1):221. doi: 10.3390/ijms20010221 (PMC6337362; doi:10.3390/ijms20010221)
Supplement: Supplementary file 1 [file ijms-20-00221-s001.zip › ijms-398055 supplementary/Table S3 Primers sequence.xlsx]

## Sheet: Sheet1
Table S3 Primers sequence of 8 gene were listed
Primer name	Primer sequences （5’-3’）
Probable receptor-like protein kinase-F	GCTGCCAATAAATAAAGAAG
Probable receptor-like protein kinase-R	TGGACCCTAACTCACTAAC
Ubiquitin-conjugating enzyme E2 -F	AAAGAAAGAGTGACCCAC
Ubiquitin-conjugating enzyme E2 -R	CTGTTAATCCTCCTGGTAT
ABC transporter B family member 19-F	TACAACCTTAAAGAATGCCTCA
ABC transporter B family member 19 -R	TCCCTAGTCGCCCACAAC
Sugar transporter ERD6-like 6-F	GCCATGTTCACTACCACC
Sugar transporter ERD6-like 6-R	CTTCCCTCTATAAATCTCCTAT
U-box domain-containing protein 44-F	TTGAAAGGGTAGAGTGGG
U-box domain-containing protein 44-R	ATGCGTTTGAATCTGGTA
LRR receptor-like serine/threonine-protein kinase-F	TCCTCTTCTTAGCACCAG
LRR receptor-like serine/threonine-protein kinase-R	TTACAGCACCAGTTCCAT
Serine/threonine-protein kinase STY17-F	TCCGCTACTCTGCCTAAT
Serine/threonine-protein kinase STY17-R	CCAGATTGTTGTCCTCCC
Glycine-rich RNA-binding protein 5-F	CCCCTCTATTGCCCACTT
Glycine-rich RNA-binding protein 5-R	TCCCTTCCCTCTTCATCC
Actin2/8 F	AGCCCTGCTTTAACCATTTCC
Actin2/8 R	ATACTTCTGGGTCCAGCTCCTG
